# Supplementary material for: Cleared to land? A nationwide analysis of emergency care hospital and HEMS infrastructure in Germany
Source: Scand J Trauma Resusc Emerg Med. 2025 Jun 17;33:107. doi: 10.1186/s13049-025-01418-y (PMC12175417; doi:10.1186/s13049-025-01418-y)
Supplement: Supplementary file 1 — Supplementary Material 1. [file 13049_2025_1418_MOESM1_ESM.xlsx]

## Sheet: Tabelle1
Name of Hospital	Hospital Location	Zip Code	Location/ City	Federal State	Emergency Care Level	PIS Landing Site (1= yes, 2= no)	§6 Helipad (1= yes, 2= no)	Inhabitants >150.000 (1= yes, 2= no)	Inhabitants >100k (1= yes, 2= no)	New Federal State (1= yes, 2= no)
Städtisches Klinikum Dresden	Städtisches Klinikum Dresden - Standort Friedrichstadt	01067	Dresden	Sachsen	3			1	1	1
Diakonissenkrankenhaus Dresden	Diakonissenkrankenhaus Dresden	01099	Dresden	Sachsen	1			1	1	1
St.-Marien-Krankenhaus Dresden	Hauptstandort	1109	Dresden	Sachsen				1	1	1
Städtisches Klinikum Dresden	Städtisches Klinikum Dresden - Standort Neustadt/Trachau	01129	Dresden	Sachsen	1	1	1	1	1	1
Universitätsklinikum Carl Gustav Carus an der TU Dresden	Universitätsklinikum Carl Gustav Carus an der TU Dresden, Fetscherstr. 74, 01307 Dresden	01307	Dresden	Sachsen	3	1	1	1	1	1
Herzzentrum Dresden	Herzzentrum Dresden	1307	Dresden	Sachsen				1	1	1
Krankenhaus St. Joseph-Stift Dresden GmbH	Krankenhaus St. Joseph-Stift Dresden	01307	Dresden	Sachsen	1			1	1	1
Städtisches Klinikum Dresden	Städtisches Klinikum Dresden - Standort Weißer Hirsch	1324	Dresden	Sachsen		1		1	1	1
ELBLANDKLINIKUM Radebeul	ELBLANDKLINIKUM Radebeul	01445	Radebeul	Sachsen	1	1				1
ASKLEPIOS-ASB Klinik Radeberg	Asklepios-ASB Klinik Radeberg	01454	Radeberg, Sachsen	Sachsen	1	1				1
Fachkrankenhaus für Neurologie	Kleinwachau	1454	Radeberg, Sachsen	Sachsen						1
Fachkliniken für Geriatrie Radeburg	Klinikgebäude Radeburg	1471	Radeburg	Sachsen						1
Sächsisches Krankenhaus Arnsdorf	Arnsdorf	1477	Arnsdorf bei Dresden	Sachsen		1				1
ELBLAND Reha- und Präventionsklinik Großenhain	ELBLAND Reha- und Präventionsklinik Großenhain	1558	Großenhain, Sachsen	Sachsen						1
ELBLANDKLINIKUM Riesa	ELBLANDKLINIKUM Riesa	01589	Riesa	Sachsen	2	1				1
Fachkrankenhaus Coswig	Hauptstandort	1640	Coswig bei Dresden	Sachsen			1			1
ELBLANDKLINIKUM Meißen	ELBLANDKLINIKUM Meißen	01662	Meißen, Sachsen	Sachsen	1		1			1
Helios Weißeritztal-Kliniken	Freital	01705	Freital	Sachsen	1		1			1
Neurologisches Rehabilitationszentrum für Kinder und Jugendliche, Klinik Bavaria gGmbH	Standort Zscheckwitz	1731	Kreischa bei Dresden	Sachsen						1
Rudolf Presl GmbH & Co. Klinik Bavaria Rehabilitations KG	Standort Kreischa	1731	Kreischa bei Dresden	Sachsen		1				1
Helios Weißeritztal-Kliniken	Klinik Dippoldiswalde	01744	Dippoldiswalde	Sachsen	1					1
Helios Weißeritztal-Kliniken	Pädiatrie Pirna	1796	Pirna	Sachsen						1
Helios Klinikum Pirna	Hauptstandort	01796	Pirna	Sachsen	2		1			1
Asklepios Orthopädische Klinik Hohwald	Asklepios Orthopädische Klinik Hohwald	1844	Neustadt i. Sam	Sachsen						1
Sächsische Schweiz Klinik Sebnitz	Hauptstandort	01855	Sebnitz	Sachsen	1		1			1
Krankenhaus Bischofswerda	Krankenhaus Bischofswerda	01877	Bischofswerda	Sachsen	1	1				1
VAMED Klinik Schloss Pulsnitz	VAMED Klinik Schloss Pulsnitz	1896	Pulsnitz	Sachsen						1
St. Johannes Krankenhaus GmbH	St. Johannes Krankenhaus GmbH	01917	Kamenz	Sachsen	1	1				1
Sana Kliniken Niederlausitz gGmbH	Sana Kliniken Niederlausitz gGmbH - Standort Senftenberg	01968	Senftenberg, NL	Brandenburg	1		1			1
Sana Kliniken Niederlausitz gGmbH	Sana Kliniken Niederlausitz - Standort Lauchhammer	01979	Lauchhammer	Brandenburg	1					1
Krankenhaus Bautzen	Krankenhaus Bautzen	02625	Bautzen, Sachsen	Sachsen	2		1			1
Sächsisches Krankenhaus Großschweidnitz	SKH Großschweidnitz	2708	Großschweidnitz	Sachsen						1
Klinikum Oberlausitzer Bergland gemeinnützige GmbH	Standort Ebersbach	02730	Ebersbach-Neugersdorf	Sachsen	1	1				1
Klinikum Oberlausitzer Bergland gemeinnützige GmbH	Standort Zittau	02763	Zittau	Sachsen	1	1				1
St. Carolus Krankenhaus	St. Carolus Krankenhaus	02827	Görlitz	Sachsen	1					1
Städt. Klinikum Görlitz gGmbH	Städt. Klinikum Görlitz gGmbH	02828	Görlitz, Neiße	Sachsen	3		1			1
Diakonissenkrankenhaus Dresden	Krankenhaus Emmaus Niesky	02906	Niesky	Sachsen	1					1
Orthopädisches Zentrum Martin-Ulbrich-Haus Rothenburg gGmbH	Orthopädisches Zentrum Martin-Ulbrich-Haus Rothenburg gGmbH Fachklinik für Orthopädie	2929	Rothenburg/Oberlausitz	Sachsen						1
Kreiskrankenhaus Weißwasser gemeinnützige GmbH	Kreiskrankenhaus Weißwasser gemeinnützige GmbH	02943	Weißwasser	Sachsen	1	1				1
Lausitzer Seenland Klinikum	Hauptstandort	02977	Hoyerswerda	Sachsen	2		1			1
Carl-Thiem-Klinikum Cottbus gGmbH	Hauptstandort	03048	Cottbus	Brandenburg	3		1			1
Sana-Herzzentrum Cottbus GmbH	Sana-Herzzentrum Cottbus	3048	Cottbus	Brandenburg						1
Krankenhaus Spremberg	Krankenhaus Spremberg	03130	Spremberg, NL	Brandenburg	1		1			1
Lausitz Klinik Forst	Lausitz Klinik Forst	03149	Forst(Lausitz)	Brandenburg	1	1				1
Naemi-Wilke-Stift	Hauptstandort	03172	Guben	Brandenburg	1					1
Elbe-Elster-Klinikum GmbH	Elbe-Elster Klinikum Finsterwalde	03238	Finsterwalde	Brandenburg	1	1				1
Universitätsklinikum Leipzig AöR	Universitätsklinikum Leipzig AöR	04103	Leipzig	Sachsen	3		1	1	1	1
Klinikum St.Georg Leipzig	Hauptstandort Leipzig Eutritzsch	04129	Leipzig	Sachsen	3	1	1	1	1	1
Ev. Diakonissenkrankenhaus Leipzig	Hauptstandort	04177	Leipzig	Sachsen	1	1		1	1	1
Klinikum St.Georg Leipzig	Standort Grünau des Klinikums St.Georg Leipzig	4207	Leipzig	Sachsen		1	1	1	1	1
St. Elisabeth-Krankenhaus Leipzig gGmbH	Biedermannstraße 84, 04277 Leipzig	04277	Leipzig	Sachsen	1		1	1	1	1
Herzzentrum Leipzig	Herzzentrum	4289	Leipzig	Sachsen				1	1	1
HELIOS Park-Klinikum	Hauptstandort	04289	Leipzig	Sachsen	1		1	1	1	1
Helios Klinik Schkeuditz	Helios Klinik Schkeuditz	04435	Schkeuditz	Sachsen	1	1				1
Sächsisches Krankenhaus Altscherbitz	Sächsisches Krankenhaus Altscherbitz - Hauptstandort	4435	Schkeuditz	Sachsen						1
Sana Kliniken Leipziger Land GmbH	Klinik Zwenkau	4442	Zwenkau	Sachsen						1
Kreiskrankenhaus Delitzsch GmbH	Kreiskrankenhaus Delitzsch GmbH Klinik Delitzsch	04509	Delitzsch	Sachsen	1	1				1
Sana Kliniken Leipziger Land GmbH	Klinikum Borna	04552	Borna bei Leipzig	Sachsen	2		1			1
Klinikum Altenburger Land GmbH	Klinikum Altenburger Land	04600	Altenburg, Thüringen	Thüringen	3	1				1
Muldentalkliniken GmbH - Gemeinnützige Gesellschaft	Krankenhaus Grimma	04668	Grimma	Sachsen	1	1				1
Diakoniewerk Zschadraß gemeinnützige GmbH	Diakoniewerk Zschadraß gemeinnützige GmbH	4680	Colditz	Sachsen						1
Helios Klinik Leisnig GmbH	Helios Klinik Leisnig GmbH	04703	Leisnig	Sachsen	1	1				1
Klinikum Döbeln	Hauptstandort	04720	Döbeln	Sachsen	1	1				1
COLLM KLINIK OSCHATZ GmbH	COLLM KLINIK OSCHATZ gmbH	04758	Oschatz	Sachsen	1		1			1
Fachkrankenhaus Hubertusburg gGmbH Wermsdorf	Hauptstandort Wermsdorf	4779	Wermsdorf	Sachsen		1				1
Muldentalkliniken GmbH - Gemeinnützige Gesellschaft	Krankenhaus Wurzen	04808	Wurzen	Sachsen	1	1				1
Neurologisches Rehabilitationszentrum Leipzig	Neurologisches Rehabilitationszentrum Leipzig	4828	Bennewitz	Sachsen						1
Kreiskrankenhaus Delitzsch GmbH	Kreiskrankenhaus Delitzsch GmbH Klinik Eilenburg	04838	Eilenburg	Sachsen	1					1
MediClin Waldkrankenhaus Bad Düben	MediClin Waldkrankenhaus Bad Düben	4849	Bad Düben	Sachsen						1
Kreiskrankenhaus Torgau "Johann Kentmann"	Kreiskrankenhaus Torgau "Johann Kentmann"	04860	Torgau	Sachsen	1		1			1
Elbe-Elster-Klinikum GmbH	Elbe-Elster-Klinikum Elsterwerda	04910	Elsterwerda	Brandenburg	1		1			1
Elbe-Elster-Klinikum GmbH	Elbe-Elster-Klinikum Herzberg	04916	Herzberg, Elster	Brandenburg	1		1			1
Krankenhaus St. Elisabeth und St. Barbara Halle (Saale) GmbH	St. Elisabeth - Mauerstraße	06110	Halle(Saale)	Sachsen-Anhalt	2		1	1	1	1
BG Klinikum Bergmannstrost Halle gGmbH	BG Klinikum Bergmannstrost	6112	Halle(Saale)	Sachsen-Anhalt			1	1	1	1
Universitätsklinikum Halle (Saale)	Medizin-Campus Steintor	6112	Halle(Saale)	Sachsen-Anhalt				1	1	1
Diakoniekrankenhaus Halle gGmbH	Diakoniekrankenhaus Halle gGmbH	06114	Halle(Saale)	Sachsen-Anhalt	1			1	1	1
Universitätsklinikum Halle (Saale)	somatischer Hauptstandort	06120	Halle(Saale)	Sachsen-Anhalt	3		1	1	1	1
Krankenhaus Martha-Maria Halle-Dölau	Krankenhaus Martha-Maria Halle-Dölau	06120	Halle(Saale)	Sachsen-Anhalt	2		1	1	1	1
Carl-von-Basedow Klinikum Saalekreis gGmbH	Hauptstandort Standort Merseburg	06217	Merseburg	Sachsen-Anhalt	2	1				1
Carl-von-Basedow Klinikum Saalekreis gGmbH	Standort Querfurt	06268	Querfurt	Sachsen-Anhalt	1	1				1
HELIOS Kliniken Mansfeld-Südharz GmbH	HELIOS Klinik Lutherstadt Eisleben	06295	Lutherstadt Eisleben	Sachsen-Anhalt	1		1			1
HELIOS Kliniken Mansfeld-Südharz GmbH	HELIOS Klinik Hettstedt	06333	Hettstedt, Sachsen-Anhalt	Sachsen-Anhalt	1	1				1
Helios Klinik Köthen GmbH	Hauptstandort	06366	Köthen(Anhalt)	Sachsen-Anhalt	2	1				1
Waldklinik Bernburg GmbH	Waldklinik Bernburg GmbH	6406	Bernburg(Saale)	Sachsen-Anhalt						1
AMEOS Klinikum Bernburg GmbH	AMEOS Klinikum Bernburg	06406	Bernburg(Saale)	Sachsen-Anhalt	1		1			1
AMEOS Klinikum Aschersleben-Staßfurt GmbH	AMEOS Klinikum Aschersleben	06449	Aschersleben, Sachsen-Anhalt	Sachsen-Anhalt	2	1				1
Harzklinikum Dorothea Christiane Erxleben GmbH	Harzklinikum Standort Quedlinburg	06484	Quedlinburg	Sachsen-Anhalt	2	1				1
Lungenklinik Ballenstedt/Harz	Lungenklinik Ballenstedt GmbH	6493	Ballenstedt	Sachsen-Anhalt						1
HELIOS Kliniken Mansfeld-Südharz GmbH	HELIOS Klinik Sangerhausen	06526	Sangerhausen	Sachsen-Anhalt	1		1			1
KMG Klinikum Thueringen Brandenburg gGmbH	KMG Manniske Klinik Bad Frankenhausen	6567	Bad Frankenhausen/Kyffhäuser	Thüringen						1
Klinikum Burgenlandkreis GmbH	Hauptstandort Naumburg (Saale-Unstrut Klinikum Naumburg)	06618	Naumburg(Saale)	Sachsen-Anhalt	1	1				1
Asklepios Kliniken Weißenfels-Hohenmölsen GmbH	Asklepios Klinik Weißenfels	06667	Weißenfels, Saale	Sachsen-Anhalt	2		1			1
Klinikum Burgenlandkreis GmbH	Standort Zeitz (Georgius-Agricola Klinikum Zeitz)	06712	Zeitz	Sachsen-Anhalt	1					1
Gesundheitszentrum Bitterfeld/Wolfen gGmbH	Gesundheitszentrum Bitterfeld/Wolfen gGmbH	06749	Bitterfeld-Wolfen	Sachsen-Anhalt	2	1				1
Städtisches Klinikum Dessau	Hauptstandort	0	Dessau-Roßlau	Sachsen-Anhalt	2	1				1
MediClin Herzzentrum Coswig	Herzzentrum Coswig	6869	Coswig(Anhalt)	Sachsen-Anhalt			1			1
Evangelisches Krankenhaus Paul Gerhardt Stift	Paul Gerhardt Stift - Hauptgebäude (Haus 1)	06886	Lutherstadt Wittenberg	Sachsen-Anhalt	1	1				1
Klinik Bosse Wittenberg	Hauptstandort	6886	Lutherstadt Wittenberg	Sachsen-Anhalt						1
Thüringen Kliniken "Georgius Agricola" GmbH	Standort Saalfeld	07318	Saalfeld/Saale	Thüringen	2		1			1
Fachkrankenhaus für Dermatologie Schloss Friedensburg GmbH	Fachkrankenhaus für Dermatologie Schloss Friedensburg GmbH	7338	Leutenberg, Thüringen	Thüringen						1
Thüringen Kliniken "Georgius Agricola" GmbH	Standort Pößneck	07381	Pößneck	Thüringen	1	1				1
Thüringen Kliniken "Georgius Agricola" GmbH	Standort Rudolstadt	7407	Rudolstadt	Thüringen		1				1
Klinik an der Weißenburg GmbH	Hauptstandort	7407	Uhlstädt-Kirchhasel	Thüringen						1
SRH Wald-Klinikum Gera	Hauptstandort	07548	Gera	Thüringen	3	1				1
Kreiskrankenhaus Ronneburg Fachklinik für Geriatrie GmbH	Krankenhaus Ronneburg	7580	Ronneburg, Thüringen	Thüringen						1
Waldkliniken Eisenberg GmbH	Hauptstandort	07607	Eisenberg, Thüringen	Thüringen	1	1				1
Gräfliche Kliniken Moritz Klinik GmbH § Co KG.	Hauptstandort	7639	Bad Klosterlausnitz	Thüringen						1
Asklepios Fachklinikum Stadtroda GmbH	Asklepios Fachklinikum Stadtroda GmbH	7646	Stadtroda	Thüringen						1
Universitätsklinikum Jena	Standort Jena Innenstadt	7743	Jena	Thüringen					1	1
Universitätsklinikum Jena	Standort Jena Lobeda	07747	Jena	Thüringen	3		1		1	1
Sternbach-Klinik Schleiz GmbH	Sternbach-Klinik Schleiz GmbH	07907	Schleiz	Thüringen	1	1				1
Kreiskrankenhaus Greiz GmbH	Kreiskrankenhaus Greiz GmbH	07973	Greiz	Thüringen	2	1				1
Heinrich-Braun-Kinikum gemeinnützige GmbH	Standort Zwickau	08060	Zwickau	Sachsen	3		1			1
Heinrich-Braun-Kinikum gemeinnützige GmbH	Standort Werdauer Straße	08060	Zwickau	Sachsen	1	1				1
Klinikum Obergöltzsch Rodewisch	Klinikum Obergöltzsch Rodewisch	08228	Rodewisch	Sachsen	1	1				1
Sächsisches Krankenhaus Rodewisch	Sächsisches Krankenhaus Rodewisch	8228	Rodewisch	Sachsen						1
Paracelsus-Klinik Adorf/Schöneck	Standort Schöneck	08261	Schöneck/Vogtland	Sachsen	1		1			1
Helios Klinikum Aue GmbH	Helios Klinikum Aue GmbH	08280	Aue, Sachsen	Sachsen	3		1			1
Kliniken Erlabrunn gGmbH	Hauptstandort	08359	Erlabrunn	Sachsen	1		1			1
Rudolf Virchow Klinikum Glauchau gGmbH	Hauptstandort	08371	Glauchau	Sachsen	1	1				1
Heinrich-Braun-Kinikum gemeinnützige GmbH	Standort Glauchau	8371	Glauchau	Sachsen						1
Pleißental-klinik GmbH	Hauptstandtort	08412	Werdau, Sachsen	Sachsen	1	1				1
Paracelsus-Klinik Reichenbach GmbH	Paracelsus-Klinik Reichenbach	08468	Reichenbach im Vogtland	Sachsen	1	1				1
Krankenhaus Bethanien Plauen	Hauptstandort	8523	Plauen	Sachsen						1
Helios Vogtland-Klinikum Plauen	Helios Vogtland-Klinikum Plauen	08529	Plauen, Vogtland	Sachsen	3	1				1
Paracelsus-Klinik Adorf/Schöneck	Standort Adorf	08626	Adorf/Vogtland	Sachsen	1	1				1
MediClin Klinik am Brunnenberg	MediClin Klinik am Brunnenberg	8645	Bad Elster	Sachsen						1
Klinikum Chemnitz gGmbH	Chemnitz Flemmingstraße/Bürgerstraße	09116	Chemnitz	Sachsen	3	1	1	1	1	1
DRK Krankenhaus Chemnitz-Rabenstein	DRK Krankenhaus Chemnitz Rabenstein	9117	Chemnitz	Sachsen				1	1	1
Zeisigwaldkliniken Bethanien Chemnitz	Zeisigwaldkliniken Bethanien Chemnitz	09130	Chemnitz	Sachsen	1	1		1	1	1
Klinikum Chemnitz gGmbH	Chemnitz, Dresdner Straße	9131	Chemnitz	Sachsen				1	1	1
DIAKOMED- Diakoniekrankenhaus Chemnitzer Land gGmbH	DIAKOMED- Diakoniekrankenhaus Chemnitzer Land gGmbH	09232	Hartmannsdorf bei Chemnitz, Sachsen	Sachsen	1	1				1
DRK Krankenhaus Lichtenstein GmbH	DRK Krankenhaus Lichtenstein Gemeinnützige GmbH	09350	Lichtenstein/Sam	Sachsen	1	1				1
Erzgebirgsklinikum gGmbH Haus Stollberg	Erzgebirgsklinikum gGmbH Haus Stollberg	09366	Stollberg/Erzgebirge	Sachsen	1	1				1
Klinikum Mittleres Erzgebirge gGmbH, Haus Zschopau	Klinikum Mittleres Erzgebirge, Haus Zschopau	09405	Zschopau	Sachsen	1		1			1
Erzgebirgsklinikum gGmbH Haus Annaberg	Hauptstandort	09456	Annaberg-Buchholz	Sachsen	1	1				1
Klinikum Mittleres Erzgebirge gGmbH, Haus Olbernhau	Klinikum Mittleres Erzgebirge, Haus Olbrnhau	09526	Olbernhau	Sachsen	1	1				1
Kreiskrankenhaus Freiberg gGmbH	Kreiskrankenhaus Freiberg gGmbH	09599	Freiberg, Sachsen	Sachsen	1		1			1
Klinik am Tharandter Wald	Klinik am Tharandter	9633	Halsbrücke	Sachsen		1				1
Landkreis Mittweida Krankenhaus gGmbH	Krankenhaus Mittweida	09648	Mittweida	Sachsen	1					1
Alexianer St. Hedwig Kliniken Berlin GmbH	Alexianer St. Hedwig-Krankenhaus	10115	Berlin	Berlin	1			1	1
Bundeswehrkrankenhaus Berlin	Hauptstandort	10115	Berlin	Berlin	3	1		1	1
Charité Universitätsmedizin Berlin	Hauptstandort Charité Universitätsmedizin Berlin	10117	Berlin	Berlin	3			1	1
Augenklinik im Ring-Center GmbH	Berlin	10247	Berlin	Berlin				1	1
Vivantes - Netzwerk fuer Gesundheit GmbH	Klinikum im Friedrichshain	10249	Berlin	Berlin	3	1		1	1
Sana Klinikum Lichtenberg	Sana Klinikum Lichtenberg	10365	Berlin	Berlin	2			1	1
Ev. Krankenhaus Königin Elisabeth Herzberge	Evangelisches Krankenhaus Königin Elisabeth Herzberge gGmbH	10365	Berlin	Berlin	1			1	1
Sankt Gertrauden-Krankenhaus GmbH	Sankt Gertrauden-Krankenhaus GmbH	10713	Berlin	Berlin	2			1	1
IBBZ Krankenhaus GmbH Klinik Schöneberg	Klinik Schöneberg GmbH	10777	Berlin	Berlin				1	1
Ev. Elisabeth Klinik Krankenhausbetriebs gGmbH	Hauptstandort	10785	Berlin	Berlin	1			1	1
Franziskus-Krankenhaus Berlin	Hauptstandort	10787	Berlin	Berlin	1			1	1
Vivantes - Netzwerk fuer Gesundheit GmbH	Klinikum Am Urban	10967	Berlin	Berlin	1			1	1
Vivantes - Netzwerk fuer Gesundheit GmbH	Wenckebach-Klinikum	12099	Berlin	Berlin	1			1	1
St. Joseph Krankenhaus Berlin-Tempelhof	Hauptstandort	12101	Berlin	Berlin	2			1	1
Vivantes - Netzwerk fuer Gesundheit GmbH	Auguste-Viktoria-Klinikum	12157	Berlin	Berlin	1	1		1	1
Charité Universitätsmedizin Berlin	Charité Campus Benjamin Franklin	12203	Berlin	Berlin	3		1	1	1
Krankenhaus Bethel Berlin gGmbH	Krankenhaus Bethel Berlin	12207	Berlin	Berlin	1			1	1
St. Marien-Krankenhaus Lankwitz	St. Marien-Krankenhaus Lankwitz	12249	Berlin	Berlin	1			1	1
Vivantes - Netzwerk fuer Gesundheit GmbH	Klinikum Neukölln	12351	Berlin	Berlin	3	1	1	1	1
Vivantes Ida Wolff Krankenhaus GmbH	Vivantes Ida-Wolff-Krankenhaus	12351	Berlin	Berlin				1	1
Alexianer St. Hedwig Kliniken Berlin GmbH	Alexianer Krankenhaus Hedwigshöhe	12526	Berlin	Berlin	1			1	1
DRK Kliniken Berlin Köpenick	DRK Kliniken Berlin Köpenick	12559	Berlin	Berlin	3	1		1	1
Vivantes - Netzwerk fuer Gesundheit GmbH	Klinikum Kaulsdorf	12621	Berlin	Berlin	1			1	1
Klinik "Helle Mitte" GmbH	Hauptstandort	12627	Berlin	Berlin				1	1
BG Klinikum Unfallkrankenhaus Berlin gGmbH	BG Klinikum Unfallkrankenhaus Berlin gGmbH	12683	Berlin	Berlin	3		1	1	1
Augenklinik Berlin-Marzahn GmbH	Augenklinik Berlin Marzahn	12683	Berlin	Berlin				1	1
Arona Klinik für Altersmedizin	Arona Klinik für Altersmedizin	12683	Berlin	Berlin				1	1
Park-Klinik Weißensee	Park-Klinik Weißensee	13086	Berlin	Berlin	1			1	1
Alexianer St. Joseph-Krankenhaus Berlin-Weißensee	St. Joseph-Krankenhaus Berlin-Weißensee	13088	Berlin	Berlin				1	1
Helios Klinikum Berlin-Buch GmbH	Helios Klinikum Berlin-Buch	13125	Berlin	Berlin	3		1	1	1
Immanuel Krankenhaus Berlin	Standort Berlin Buch	13125	Berlin	Berlin				1	1
Evangelische Lungenklinik Berlin	Hauptstandort	13125	Berlin	Berlin				1	1
Caritas-Klinik Maria Heimsuchung Berlin Pankow	Caritas-Klinik Maria Heimsuchung Berlin-Pankow	13187	Berlin	Berlin	2	1		1	1
Evangelisches Geriatriezentrum Berlin gGmbH	Evangelisches Geriatriezentrum Berlin gGmbH	13347	Berlin	Berlin				1	1
Jüdisches Krankenhaus Berlin	Krankenhaus	13347	Berlin	Berlin	2			1	1
Charité Universitätsmedizin Berlin	Charité Campus Virchow Klinikum	13353	Berlin	Berlin	3		1	1	1
Deutsches Herzzentrum Berlin	Deutsches Herzzentrum Berlin	13353	Berlin	Berlin				1	1
DRK Kliniken Berlin Mitte	DRK Kliniken Berlin Mitte	13359	Berlin	Berlin	1			1	1
Vitanas GmbH & Co. KGaA Klinik & Tagesklinik für Geriatrie	Standort	13435	Berlin	Berlin				1	1
Dominikus-Krankenhaus Berlin-Hermsdorf GmbH	Caritas-Klinik Dominikus Berlin-Reinickendorf	13467	Berlin	Berlin	1			1	1
Vivantes - Netzwerk fuer Gesundheit GmbH	Humboldt-Klinikum	13509	Berlin	Berlin	3		1	1	1
Vivantes - Netzwerk fuer Gesundheit GmbH	Klinikum Spandau	13585	Berlin	Berlin	2	1		1	1
Wichernkrankenhaus	Wichernkrankenhaus inklusive Tagesklinik	13587	Berlin	Berlin				1	1
Evangelisches Waldkrankenhaus Spandau	Stadtrandstraße 555-561	13589	Berlin	Berlin	2	1		1	1
Havelklinik GmbH & Co.KG	Hauptstandort	13595	Berlin	Berlin				1	1
DRK Kliniken Berlin Westend	DRK Kliniken Berlin Westend	14050	Berlin	Berlin	2			1	1
Charité Universitätsmedizin Berlin	Deutsches Herzzentrum Berlin - Dependance im Paulinenkrankenhaus	14055	Berlin	Berlin				1	1
Paulinenhaus Krankenanstalt e.V.	Paulinenkrankenhaus gGmbH	14055	Berlin	Berlin				1	1
Malteser-Krankenhaus	Malteser-Krankenhaus	14055	Berlin	Berlin				1	1
Schlosspark-Klinik	Schlosspark-Klinik	14059	Berlin	Berlin	2			1	1
Gemeinschaftskrankenhaus Havelhöhe gGmbH	Gemeinschaftskrankenhaus Havelhöhe	14089	Berlin	Berlin	2	1		1	1
MEDIAN Klinik Berlin Kladow, Fachkrankenhaus f. neurologische Frührehabilitation	MEDIAN Klinik BErlin Kladow; Fachkrankenhaus für neurologische Frührehabilitation	14089	Berlin	Berlin				1	1
Immanuel Krankenhaus Berlin	Standort Berlin Wannsee	14109	Berlin	Berlin				1	1
S+A Klinik für Minimal Invasive Chirurgie GmbH	S+A Klinik für Minimal Invasive Chirugie GmbH, Kurstraße 11, 14129 Berlin	14129	Berlin	Berlin				1	1
Kliniken im Theodor-Wenzel-Werk	Potsdamer Chaussee 69	14129	Berlin	Berlin				1	1
Evangelisches Krankenhaus Hubertus	Evangelisches Krankenhaus Hubertus	14129	Berlin	Berlin	1			1	1
Krankenhaus Waldfriede e.V.	Krankenhaus Waldfriede	14163	Berlin	Berlin	1			1	1
Helios Klinikum Emil von Behring GmbH	Helios Klinikum Emil von Behring	14165	Berlin	Berlin	2	1		1	1
Martin-Luther-Krankenhausbetriebs GmbH	Martin-Luther-Krankenhaus	14193	Berlin	Berlin	2			1	1
Westklinik Dahlem Betriebsgesellschaft mbH	Standort	14195	Berlin	Berlin				1	1
Klinikum Westbrandenburg	Klinikum Westbrandenburg, Standort Potsdam	14467	Potsdam	Brandenburg				1	1	1
Klinikum Ernst von Bergmann, Potsdam	Klinikum Ernst von Bergmann	14467	Potsdam	Brandenburg	3		1	1	1	1
Evangelisches Zentrum für Altersmedizin GmbH	Evangelisches Zentrum für Altersmedizin	14469	Potsdam	Brandenburg				1	1	1
St. Josefs-Krankenhaus Potsdam	Haupstandort Potsdam	14471	Potsdam	Brandenburg	2			1	1	1
Oberlinklinik gGmbH	Oberlinklinik	14482	Potsdam	Brandenburg				1	1	1
Evangelisches Zentrum für Altersmedizin GmbH	Evangelisches Zentrum für Altersmedizin GmbH - Oberlin	14482	Potsdam	Brandenburg				1	1	1
FKH für neurologische Frührehabilitation	Fachkrankenhaus für neurologische Frührehabilitation	14547	Beelitz, Mark	Brandenburg						1
FKH für Bewegungsstörungen/Parkinson	Neurologisches Fachkrankenhaus für Bewegungsstörungen/Parkinson	14547	Beelitz, Mark	Brandenburg						1
Havelland Kliniken GmbH	Klinik Nauen	14641	Nauen	Brandenburg	2		1			1
Havelland Kliniken GmbH	Klinik Rathenow	14712	Rathenow	Brandenburg	1	1				1
Klinikum Westbrandenburg	Klinikum Westbrandenburg, Standort Brandenburg a.d. Havel	14770	Brandenburg an der Havel	Brandenburg						1
Städtisches Klinikum Brandenburg GmbH	Hauptstandort	14770	Brandenburg an der Havel	Brandenburg	3		1			1
Caritas-Klinik St. Marien	Caritas-Klinik St. Marien	14770	Brandenburg an der Havel	Brandenburg						1
VAMED Klinik Hohenstücken GmbH	VAMED Klinik Hohenstücken GmbH	14772	Brandenburg an der Havel	Brandenburg						1
ASKLEPIOS Fachklinikum Brandenburg	Hauptstandort	14772	Brandenburg an der Havel	Brandenburg			1			1
Klinik Ernst von Bergmann Bad Belzig	Klinik Ernst von Bergmann Bad Belzig	14806	Bad Belzig	Brandenburg	1		1			1
Johanniter-Krankenhaus im Fläming Treuenbrietzen GmbH	Hauptstandort Treuenbrietzen	14929	Treuenbrietzen	Brandenburg		1				1
KMG Klinikum Thüringen Brandenburg gGmbH	KMG Klinikum Luckenwalde	14943	Luckenwalde	Brandenburg	2		1			1
Evangelisches Krankenhaus Ludwigsfelde-Teltow gemeinnützige GmbH	Evangelisches Krankenhaus Ludwigsfelde-Teltow	14974	Ludwigsfelde	Brandenburg	1	1				1
Evangelisches Krankenhaus Lutherstift Frankfurt (Oder) / Seelow	Evangelisches Krankenhaus Lutherstift Frankfurt (Oder)	15232	Frankfurt(Oder)	Brandenburg						1
Klinikum Frankfurt (Oder) GmbH	Klinikum Frankfurt (Oder) GmbH	15236	Frankfurt(Oder)	Brandenburg	3		1			1
Krankenhaus Seelow GmbH	Krankenhaus Seelow GmbH	15306	Seelow	Brandenburg	1	1				1
Krankenhaus Märkisch- Oderland GmbH	Strausberg 01	15344	Strausberg	Brandenburg	1					1
HELIOS Klinikum Bad Saarow	Helios Klinikum Bad Saarow	15526	Bad Saarow	Brandenburg	3		1			1
MEDIAN Klinik Grünheide	Hauptstandort	15537	Grünheide(Mark)	Brandenburg						1
Immanuel Klinik Rüdersdorf	Standort Rüdersdorf	15562	Rüdersdorf bei Berlin	Brandenburg	1	1				1
Evang. Krankenhaus "Gottesfriede" Woltersdorf GmbH	Evang. Krankenhaus "Gottesfriede" Woltersdorf GmbH	15569	Woltersdorf bei Erkner	Brandenburg						1
Klinikum Dahme-Spreewald GmbH	Achenbach-Krankenhaus	15711	Königs Wusterhausen	Brandenburg	1		1			1
ASKLEPIOS Fachklinikum Teupitz	Hauptstandort	15755	Teupitz	Brandenburg			1			1
Oder-Spree Krankenhaus GmbH, Beeskow	Oder-Spree Krankenhaus	15848	Beeskow	Brandenburg	1					1
Städtisches Krankenhaus Eisenhüttenstadt GmbH	Hauptstandort Eisenhüttenstadt	15890	Eisenhüttenstadt	Brandenburg	1		1			1
Klinikum Dahme-Spreewald GmbH	Spreewaldklinik Lübben	15907	Lübben(Spreewald)	Brandenburg	1		1			1
ASKLEPIOS Fachklinikum Lübben	Hauptstandort	15907	Lübben(Spreewald)	Brandenburg						1
Evangelisches Krankenhaus Luckau gGmbH	Krankenhaus	15926	Luckau, NL	Brandenburg	1					1
Klinikum Barnim GmbH, Werner Forßmann Krankenhaus	Werner Forßmann Krankenhaus	16225	Eberswalde	Brandenburg	3		1			1
Martin Gropius Krankenhaus GmbH	Stroke Unit	16225	Eberswalde	Brandenburg						1
Martin Gropius Krankenhaus GmbH	Martin Gropius Krankenhaus GmbH	16225	Eberswalde	Brandenburg						1
Krankenhaus Märkisch- Oderland GmbH	Wriezen 02	16269	Wriezen	Brandenburg	1		1			1
Krankenhaus Angermünde	Krankenhaus Angermünde	16278	Angermünde	Brandenburg						1
GLG Fachklinik Wolletzsee GmbH	Fachkrankenhaus für Neurologie	16278	Angermünde	Brandenburg						1
Asklepios Klinikum Uckermark	Asklepios Klinikum Uckermark	16303	Schwedt/Oder	Brandenburg	2		1			1
Immanuel Klinikum Bernau Herzzentrum Brandenburg	Immanuel Klinikum Bernau Herzzentrum Brandenburg	16321	Bernau bei Berlin	Brandenburg	2		1			1
Epilepsieklinik Tabor, Bernau	Epilepsieklinik Tabor	16321	Bernau bei Berlin	Brandenburg						1
Brandenburgklinik Berlin Brandenburg GmbH	Hauptstandort	16321	Bernau bei Berlin	Brandenburg						1
Oberhavel Kliniken GmbH	Standort Oranienburg	16515	Oranienburg	Brandenburg	1	1				1
Asklepios Klinik Birkenwerder	Asklepios Klinik Birkenwerder	16547	Birkenwerder	Brandenburg	1					1
Oberhavel Kliniken GmbH	Standort Hennigsdorf	16761	Hennigsdorf	Brandenburg	2	1				1
Sana Kliniken Sommerfeld	Sana Kliniken Sommerfeld	16766	Kremmen	Brandenburg		1				1
Oberhavel Klinik Gransee GmbH	Oberhavel Klinik Gransee GmbH	16775	Gransee	Brandenburg	1					1
Ruppiner Kliniken	Ruppiner Kliniken GmbH, Hauptstandort Neuruppin	16816	Neuruppin	Brandenburg	3		1			1
KMG Klinikum Mitte GmbH	KMG Klinikum Mitte GmbH Klinikum Kyritz	16866	Kyritz	Brandenburg	1		1			1
KMG Klinikum Mitte GmbH	KMG Klinikum Mitte GmbH Klinikum Wittstock	16909	Wittstock	Brandenburg		1				1
KMG Klinikum Mitte GmbH	KMG Klinikum Mitte GmbH Klinikum Pritzwalk	16928	Pritzwalk	Brandenburg	1	1				1
Dietrich-Bonhoeffer-Klinikum	Standort Neubrandenburg	17036	Neubrandenburg, Mecklenburg	Mecklenburg-Vorpommern	3		1			1
Dietrich-Bonhoeffer-Klinikum	Standort Altentreptow	17087	Altentreptow	Mecklenburg-Vorpommern						1
Kreiskrankenhaus Demmin GmbH	Kreiskrankenhaus Demmin GmbH	17109	Demmin, Hansestadt	Mecklenburg-Vorpommern	2		1			1
Dietrich-Bonhoeffer-Klinikum	Standort Malchin	17139	Malchin	Mecklenburg-Vorpommern	1					1
DRK Krankenhaus Teterow gGmbH	DRK Krankenhaus Teterow	17166	Teterow	Mecklenburg-Vorpommern	1		1			1
MediClin Müritz Klinikum	Waren	17192	Waren(Müritz)	Mecklenburg-Vorpommern	1	1				1
Klinik Amsee GmbH	Klinik Amsee	17192	Waren(Müritz)	Mecklenburg-Vorpommern						1
DRK-Krankenhaus Mecklenburg-Strelitz gGmbH	Neustrelitz	17235	Neustrelitz	Mecklenburg-Vorpommern	1	1				1
Sana Krankenhaus Templin	Sana Krankenhaus Templin	17268	Templin	Brandenburg	1	1				1
Kreiskrankenhaus Prenzlau	Kreiskrankenhaus Prenzlau	17291	Prenzlau	Brandenburg	1		1			1
Asklepios Klinik Pasewalk	Hauptstandort	17309	Pasewalk	Mecklenburg-Vorpommern	1		1			1
AMEOS Krankenhausgesellschaft Vorpommern mbH	AMEOS Klinikum Ueckermünde	17373	Ueckermünde	Mecklenburg-Vorpommern	1	1				1
AMEOS Krankenhausgesellschaft Vorpommern mbH	AMEOS Klinikum Anklam	17389	Anklam	Mecklenburg-Vorpommern	1	1				1
Kreiskrankenhaus Wolgast gGmbH	Kreiskrankenhaus Wolgast gGmbH	17438	Wolgast	Mecklenburg-Vorpommern	1					1
Universitätsmedizin Greifswald - Körperschaft des Öffentlichen Rechts	Hauptstandort	17489	Greifswald, Hansestadt	Mecklenburg-Vorpommern	3		1			1
Short Care Klinik GmbH	Hauptstandort	17489	Greifswald	Mecklenburg-Vorpommern						1
BDH-Klinik Greifswald gGmbH	Hauptstandort	17491	Greifswald, Hansestadt	Mecklenburg-Vorpommern						1
Klinikum Karlsburg	Hauptstandort	17495	Karlsburg bei Greifswald	Mecklenburg-Vorpommern		1				1
Universitätsmedizin Rostock	Universitätsmedizin Rostock - Hauptstandort	18057	Rostock	Mecklenburg-Vorpommern	2	1		1	1	1
Klinikum Südstadt Rostock	Hauptstandort	18059	Rostock	Mecklenburg-Vorpommern	2		1	1	1	1
Universitätsmedizin Rostock	Universitätsmedzin Rostock - Zentrum für Radiologie - Klinik und Poliklinik für Strahlentherapie	18059	Rostock	Mecklenburg-Vorpommern				1	1	1
Universitätsmedizin Rostock	Universitätsmedizin Rostock - Zentrum für Nervenheilkunde	18147	Rostock	Mecklenburg-Vorpommern				1	1	1
Sana Krankenhaus Bad Doberan GmbH	Krankenhaus Bad Doberan	18209	Hohenfelde bei Bad Doberan	Mecklenburg-Vorpommern	1		1			1
Warnow-Klinik Bützow	Hauptstandort	18246	Bützow	Mecklenburg-Vorpommern	1					1
Fachklinik Waldeck	Fachklinik Waldeck	18258	Schwaan	Mecklenburg-Vorpommern		1				1
KMG Klinikum Güstrow GmbH	KMG Klinikum Güstrow GmbH	18273	Güstrow	Mecklenburg-Vorpommern	3		1			1
Bodden-Kliniken Ribnitz-Damgarten GmbH	Hauptstandort	18311	Ribnitz-Damgarten	Mecklenburg-Vorpommern	1	1				1
Helios Hanseklinikum Stralsund	Helios Hanseklinikum Stralsund - Sund Hauptstandort Somatik	18435	Stralsund	Mecklenburg-Vorpommern	3		1			1
DRK Krankenhaus Grimmen GmbH	DRK Krankenhaus Grimmen GmbH	18516	Süderholz, Vorpommern	Mecklenburg-Vorpommern	1					1
Sana-Krankenhaus Rügen GmbH	Sana-Krankenhaus Rügen GmbH	18528	Bergen auf Rügen	Mecklenburg-Vorpommern	1	1				1
Universitätsmedizin Rostock	Dependance Herzchirurgie der Universitätsmedizin Rostock an den Helios Kliniken Schwerin GmbH	19049	Schwerin	Mecklenburg-Vorpommern						1
Helios Kliniken Schwerin GmbH	Helios Kliniken Schwerin GmbH	19055	Schwerin, Mecklenburg	Mecklenburg-Vorpommern	3		1			1
Helios-Klinik-Leezen	Standort Leezen	19067	Leezen bei Schwerin, Mecklenburg	Mecklenburg-Vorpommern		1				1
MediClin Krankenhaus am Crivitzer See gGmbH	MediClin Krankenhaus am Crivitzer See	19089	Crivitz	Mecklenburg-Vorpommern	1					1
Westmecklenburg Klinikum Helene von Bülow GmbH	Krankenhaus Hagenow	19230	Hagenow	Mecklenburg-Vorpommern	1	1				1
KMG Klinik Boizenburg GmbH	KMG Klinik Boizenburg	19258	Boizenburg	Mecklenburg-Vorpommern	1					1
Westmecklenburg Klinikum Helene von Bülow GmbH	Krankenhaus Ludwigslust	19288	Ludwigslust, Mecklenburg	Mecklenburg-Vorpommern	1	1				1
Kreiskrankenhaus Prignitz	Hauptstandort	19348	Perleberg	Brandenburg	1		1			1
Asklepios Klinik Parchim	Asklepios Klinik Parchim	19370	Parchim	Mecklenburg-Vorpommern	2	1				1
MediClin Krankenhaus Plau am See	MediClin Krankenhaus Plau am See	19395	Plau am See	Mecklenburg-Vorpommern	1		1			1
Asklepios Klinik St. Georg	Asklepios Klinik St. Georg	20099	Hamburg	Hamburg	3		1	1	1
Universitätsklinikum Hamburg-Eppendorf (UKE)	Hauptstandort	20251	Hamburg	Hamburg	3		1	1	1
Facharztklinik Hamburg	Standort	20251	Hamburg	Hamburg				1	1
AGAPLESION DIAKONIEKLINIKUM HAMBURG	Hauptstandort	20259	Hamburg	Hamburg	1			1	1
Krankenhaus Jerusalem Hamburg	Hamburg	20357	Hamburg	Hamburg				1	1
ATOS Klinik Fleetinsel Hamburg GmbH & Co. KG	Hauptstandort	20459	Hamburg	Hamburg				1	1
Bethesda Krankenhaus Bergedorf gGmbH	Bethesda Krankenhaus Bergedorf	21029	Hamburg	Hamburg	1	1		1	1
Praxis-Klinik Bergedorf GmbH	Hauptstandort	21031	Hamburg	Hamburg				1	1
BG Klinikum Hamburg gGmbH	Hauptstandort	21033	Hamburg	Hamburg	2		1	1	1
Helios Mariahilf Klinikum GmbH	Helios Mariahilf Klinikum Hamburg	21075	Hamburg	Hamburg				1	1
Asklepios Klinikum Harburg	Hauptstandort	21075	Hamburg	Hamburg	3		1	1	1
Wilhelmsburger Krankenhaus Groß-Sand	Wilhelmsburger Krankenhaus Groß-Sand	21107	Hamburg	Hamburg	1			1	1
Krankenhaus Buchholz	Krankenhaus Buchholz	21244	Buchholz in der Nordheide	Niedersachsen	2		1
Waldklinik Jesteburg Aldag GmbH & Co. KG	Waldklinik Jesteburg Aldag GmbH & Co. KG	21266	Jesteburg	Niedersachsen		1
Städtisches Klinikum Lüneburg gGmbH	Hauptstandort	21335	Lüneburg	Niedersachsen
Städtisches Klinikum Lüneburg gGmbH	Städtisches Klinikum Lüneburg	21339	Lüneburg	Niedersachsen	3		1
Krankenhaus Winsen	Krankenhaus Winsen	21423	Winsen(Luhe)	Niedersachsen	1		1
Krankenhaus Reinbek St. Adolf-Stift GmbH	Hauptstandort	21465	Reinbek	Schleswig-Holstein	2	1
Johanniter - Klinik für Geriatrie Geesthacht	Hauptstandort	21502	Geesthacht	Schleswig-Holstein
Johanniter-Krankenhaus Geesthacht	Hauptstandort	21502	Geesthacht	Schleswig-Holstein	1		1
VAMED Klinik Geesthacht GmbH	VAMED Klinik Geesthacht GmbH	21502	Geesthacht	Schleswig-Holstein
Elbe Klinikum Buxtehude	Elbe Klinikum Buxtehude	21614	Buxtehude	Niedersachsen	1		1
Klinik Dr. Hancken GmbH	Hauptstandort	21680	Stade, Niederelbe	Niedersachsen
Elbe Klinikum Stade	Elbe Klinikum Stade	21682	Stade, Niederelbe	Niedersachsen	3
Klinik Dr. med. T. Witwity GmbH	Hauptstandort	21682	Stade, Niederelbe	Niedersachsen
Krankenhaus Land Hadeln Otterndorf GmbH	Hauptstandort	21762	Otterndorf, Niederelbe	Niedersachsen	1
Asklepios Klinik Wandsbek	Asklepios klinik Wandsbek	22043	Hamburg	Hamburg	3	1		1	1
Katholisches Kinderkrankenhaus Wilhelmstift	Neonatologische Station am AK Wandsbek	22043	Hamburg	Hamburg				1	1
Bundeswehrkrankenhaus Hamburg	Bundeswehrkrankenhaus Hamburg	22049	Hamburg	Hamburg	1		1	1	1
Schön Klinik Hamburg Eilbek	Klinik	22081	Hamburg	Hamburg	1			1	1
Katholisches Kinderkrankenhaus Wilhelmstift	Neonatologische Intensivstation (MK)	22087	Hamburg	Hamburg				1	1
Kath. Marienkrankenhaus gGmbH	Kath. Marienkrankenhaus Hamburg	22087	Hamburg	Hamburg	3			1	1
SKH Stadtteilklinik Hamburg	SKH Stadtteilklinik Hamburg	22115	Hamburg	Hamburg				1	1
Katholisches Kinderkrankenhaus Wilhelmstift	Hauptstandort	22149	Hamburg	Hamburg		1		1	1
Israelitisches Krankenhaus Hamburg	Israelitisches Krankenhaus Hamburg	22297	Hamburg	Hamburg				1	1
Asklepios Klinik Barmbek	Haupstandort	22307	Hamburg	Hamburg	3		1	1	1
Evangelisches Krankenhaus Alsterdorf gGmbH	Evangelisches Krankenhaus Alsterdorf gGmbH	22337	Hamburg	Hamburg				1	1
Katholisches Kinderkrankenhaus Wilhelmstift	Epilepsie Monitoring Neuropädiatrie Alsterdorf	22337	Hamburg	Hamburg				1	1
Evangelisches Amalie Sieveking -Krankenhaus gGmbH	Hamburg Volksdorf	22359	Hamburg	Hamburg	2	1		1	1
Asklepios Klinik Nord	Heidberg	22417	Hamburg	Hamburg	3	1		1	1
Asklepios Klinik Nord	Ochsenzoll	22419	Hamburg	Hamburg				1	1
AKK Altonaer Kinderkrankenhaus gGmbH	Neonatologische Station am Albertinen-Krankenhaus	22457	Hamburg	Hamburg				1	1
Albertinen Krankenhaus-Albertinen Haus	Albertinen Krankenhaus- Albertinen Haus	22457	Hamburg	Hamburg	3			1	1
Asklepios Westklinikum GmbH	Westklinikum	22559	Hamburg	Hamburg	2			1	1
Krankenhaus Tabea GmbH & Co. KG	Hauptstandort	22587	Hamburg	Hamburg				1	1
Klinik Dr. Guth	Hauptstandort	22609	Hamburg	Hamburg				1	1
AKK Altonaer Kinderkrankenhaus gGmbH	Hauptstandort	22763	Hamburg	Hamburg			1	1	1
Asklepios Klinik Altona	Hauptstandort	22763	Hamburg	Hamburg	3	1		1	1
Helios ENDO-Klinik Hamburg GmbH	Helios ENDO-Klinik Hamburg	22767	Hamburg	Hamburg				1	1
Segeberger Kliniken	Norderstedt	22846	Norderstedt	Schleswig-Holstein
LungenClinic Grosshansdorf GmbH	LungenClinic Grosshansdorf GmbH	22927	Großhansdorf	Schleswig-Holstein
Park-Klinik Manhagen	Hauptstandort	22927	Großhansdorf	Schleswig-Holstein
Katholisches Marien-Krankenhaus Lübeck gemeinnützige GmbH	Kath. Marien-Krankenhaus Lübeck	23552	Lübeck	Schleswig-Holstein				1	1
Sana Kliniken Lübeck GmbH	Sana Klinik Lübeck Süd	23560	Lübeck	Schleswig-Holstein	2	1		1	1
Universitätsklinikum Schleswig-Holstein	Campus Lübeck	23562	Lübeck	Schleswig-Holstein	3		1	1	1
Sana Kliniken Lübeck GmbH	Sana Praxisklinik Travemünde	23570	Lübeck	Schleswig-Holstein				1	1
Helios Agnes Karll Krankenhaus	Helios Agnes Karll Krankenhaus	23611	Bad Schwartau	Schleswig-Holstein
AMEOS Krankenhausgesellschaft Ostholstein mbH	AMEOS Klinikum Eutin	23701	Eutin	Schleswig-Holstein	1
Sankt Elisabeth Krankenhaus Eutin GmbH	Hauptstandort	23701	Eutin	Schleswig-Holstein
AMEOS Krankenhausgesellschaft Ostholstein mbH	AMEOS Klinikum Middelburg	23701	Süsel	Schleswig-Holstein
August-Bier-Klinik	Malente	23714	Malente	Schleswig-Holstein
Kinderzentrum Pelzerhaken - Sozialpädiatrische Fachklinik	Hauptstandort	23730	Neustadt in Holstein	Schleswig-Holstein
Schön Klinik Neustadt	Schön Klinik Neustadt	23730	Neustadt in Holstein	Schleswig-Holstein	2		1
AMEOS Klinika Heiligenhafen, Kiel, Oldenburg i.H., Preetz	AMEOS Klinikum Oldenburg (Neurologie)	23758	Oldenburg in Holstein	Schleswig-Holstein
AMEOS Krankenhausgesellschaft Ostholstein mbH	AMEOS Klinikum Oldenburg	23758	Oldenburg in Holstein	Schleswig-Holstein	1
AMEOS Krankenhausgesellschaft Ostholstein mbH	AMEOS Klinikum Fehmarn	23769	Fehmarn	Schleswig-Holstein	1
Segeberger Kliniken	Bad Segeberg	23795	Bad Segeberg	Schleswig-Holstein	2
Asklepios Klinik Bad Oldesloe	Asklepios Klinik Bad Oldesloe	23843	Bad Oldesloe	Schleswig-Holstein	1
Klinik für Geriatrie Ratzeburg	Hauptstandort	23909	Ratzeburg	Schleswig-Holstein
DRK-Krankenhaus Mölln-Ratzeburg gGmbH	Hauptstandort	23909	Ratzeburg	Schleswig-Holstein	1
DRK-Krankenhaus Grevesmühlen gGmbH	Grevesmühlen	23936	Grevesmühlen	Mecklenburg-Vorpommern	1					1
Sana HANSE-Klinikum Wismar GmbH	Standort 01 - Sana HANSE-Klinikum Wismar GmbH	23966	Wismar, Mecklenburg	Mecklenburg-Vorpommern	2		1			1
Lubinus-Stiftung	Sankt Elisabeth Krankenhaus Kiel	24103	Kiel	Schleswig-Holstein				1	1
Universitätsklinikum Schleswig-Holstein	Campus Kiel	24105	Kiel	Schleswig-Holstein	3		1	1	1
nordBLICK Augenklinik Bellevue GmbH	Hauptstandort	24105	Kiel	Schleswig-Holstein				1	1
Lubinus-Stiftung	Lubinus Clinicum	24106	Kiel	Schleswig-Holstein		1		1	1
Helios Klinik Kiel	Helios Klinik Kiel	24113	Kiel	Schleswig-Holstein				1	1
Städtisches Krankenhaus Kiel GmbH	Hauptstandort	24116	Kiel	Schleswig-Holstein	2			1	1
Klinik Flechsig GmbH	Hauptstandort	24116	Kiel	Schleswig-Holstein				1	1
Park-Klinik GmbH Kiel	Hauptstandort	24116	Kiel	Schleswig-Holstein				1	1
Praxisklinik Kronshagen	Praxisklinik Kronshagen	24119	Kronshagen	Schleswig-Holstein
Schmerzklinik Kiel GmbH & Co.KG	Kiel	24149	Kiel	Schleswig-Holstein				1	1
Klinik Preetz	Gesundheits- und Pflegeeinrichtungen des Kreises Plön, Die Klinik in Preetz	24211	Preetz, Holst	Schleswig-Holstein	1
Norddeutsches Epilepsiezentrum	Norddeutsches Epilepsiezentrum für Kinder und Jugendliche	24223	Schwentinental	Schleswig-Holstein
imland gGmbH	Eckernförde	24340	Eckernförde	Schleswig-Holstein
Vamed Ostseeklinik Damp	Vamed Ostseeklinik Damp	24351	Damp	Schleswig-Holstein		1
Margarethen Klinik Kappeln	Margarethen-Klinik Kappeln	24376	Kappeln, Schlei	Schleswig-Holstein
FEK - Friedrich-Ebert-Krankenhaus Neumünster GmbH	Hauptstandort	24534	Neumünster	Schleswig-Holstein	3		1
Klinik Klosterstraße GmbH	Klinik Klosterstraße GmbH	24536	Neumünster, Holst	Schleswig-Holstein
Paracelsus Kinik Henstedt-Ulzburg	Paracelsus Klinik Henstedt-Ulzburg	24558	Henstedt-Ulzburg	Schleswig-Holstein	1
Klinikum Bad Bramstedt	Hauptstandort	24576	Bad Bramstedt	Schleswig-Holstein		1
imland gGmbH	Standort Rendsburg	24768	Rendsburg	Schleswig-Holstein	3		1
Augenklinik Rendsburg GmbH	Hauptstandort	24768	Rendsburg	Schleswig-Holstein
Helios Klinik Schleswig GmbH	Helios Klinik Schleswig GmbH	24837	Schleswig	Schleswig-Holstein	2		1
Katharinen Hospiz am Park	Hauptstandort	24937	Flensburg	Schleswig-Holstein
Diakonissenkrankenhaus Flensburg	DIAKO Krankenhaus gGmbH	24939	Flensburg	Schleswig-Holstein	2		1
Malteser Krankenhaus St. Franziskus-Hospital	Hauptstandort	24939	Flensburg	Schleswig-Holstein	1
Regio Kliniken GmbH	Regio Klinikum Elmshorn	25337	Elmshorn	Schleswig-Holstein	1
Regio Kliniken GmbH	Regio Klinikum Pinneberg	25421	Pinneberg	Schleswig-Holstein	2
Klinikum Itzehoe	Itzehoe	25524	Itzehoe	Schleswig-Holstein	3		1
Westküstenkliniken Brunsbüttel und Heide gGmbH	Standort Brunsbüttel	25541	Brunsbüttel	Schleswig-Holstein
Westküstenkliniken Brunsbüttel und Heide gGmbH	Standort Heide	25746	Heide, Holst	Schleswig-Holstein	2		1
Universitätsklinikum Schleswig-Holstein	zu UKSH Kooperation am WWK Heide	25746	Heide	Schleswig-Holstein
Klinikum Nordfriesland gGmbH - Klinik Husum und Klinik Niebüll	Hauptstandort	25813	Husum, Nordsee	Schleswig-Holstein	2		1
Klinik Dr. Winkler	Klinik Dr. Winkler	25813	Husum, Nordsee	Schleswig-Holstein
Klinikum Nordfriesland gGmbH - Klinik Husum und Klinik Niebüll	Klinik Niebüll	25899	Niebüll	Schleswig-Holstein	1		1
Klinikum Nordfriesland gGmbH - Inselklinik Föhr-Amrum	Standort Inselklinik	25938	Wyk auf Föhr	Schleswig-Holstein	1
Asklepios Nordseeklinik Westerland GmbH	Asklepios Nordseeklinik Westerland GmbH	25980	Sylt	Schleswig-Holstein	1	1
Pius-Hospital Oldenburg	Pius-Hospital Georgstr. 12	26121	Oldenburg(Oldb)	Niedersachsen	2			1	1
Evangelisches Krankenhaus Oldenburg	Evangelisches Krankenhaus Oldenburg	26122	Oldenburg(Oldb)	Niedersachsen	2		1	1	1
Klinikum Oldenburg AöR	Hauptstandort	26133	Oldenburg(Oldb)	Niedersachsen	2		1	1	1
St.-Marien-Hospital Friesoythe	Hauptstandort	26169	Friesoythe	Niedersachsen	1
St. Johannes-Hospital	St. Johannes Hospital	26316	Varel, Jadebusen	Niedersachsen	1
Klinikum Wilhelmshaven gGmbH	Hauptstandort	26389	Wilhelmshaven	Niedersachsen	2		1
Krankenhaus Wittmund gGmbH	Krankenhaus Wittmund gGmbH, Dohuser Weg 10, 26409 Wittmund	26409	Wittmund	Niedersachsen	1		1
Nordwest-Krankenhaus Sanderbusch gGmbH	Hauptstandort	26452	Sande, Kreis Friesl	Niedersachsen	1		1
Ubbo-Emmius-Klinik Norden	Klinik Norden	26506	Norden, Ostfriesl	Niedersachsen	1	1
Krankenhaus Norderney	Krankenhaus Norderney	26548	Norderney	Niedersachsen	1	1
Ubbo-Emmius-Klinik Aurich	Klinik Aurich	26603	Aurich, Ostfriesland	Niedersachsen	2	1
Bundeswehrkrankenhaus Westerstede	Standort Westerstede	26655	Westerstede	Niedersachsen	3
Ammerland-Klinik GmbH	Hauptstandort	26655	Westerstede	Niedersachsen	3		1
Klinikum Emden - Hans-Susemihl-Krankenhaus gGmbH	Klinikum Emden Hauptstandort	26721	Emden, Ostfriesland	Niedersachsen	1		1
Inselkrankenhaus Borkum	Inselkrankenhaus Borkum	26757	Borkum	Niedersachsen	1		1
Klinikum Leer	Klinikum Leer	26789	Leer(Ostfriesland)	Niedersachsen	2		1
Borromäus Hospital Leer gGmbH	Borromäus Hospital Leer gGmbH	26789	Leer(Ostfriesland)	Niedersachsen	1	1
Krankenhaus Rheiderland	Krankenhaus Rheiderland	26826	Weener	Niedersachsen
Marien Hospital Papenburg Aschendorf gGmbH	Marien Hospital Papenburg	26871	Papenburg	Niedersachsen	2		1
St. Bernhard-Hospital gemeinnützige GmbH	St. Bernhard-Hospital	26919	Brake(Unterweser)	Niedersachsen	1
Helios Klinik Wesermarsch	Helios Klinik Wesermarsch	26954	Nordenham	Niedersachsen	1		1
Klinik Bassum	Klinik Bassum und Zentrum für seelische Gesundheit	27211	Bassum	Niedersachsen	1	1
Klinik Sulingen	Klinik Sulingen	27232	Sulingen	Niedersachsen	1	1
Aller-Weser-Klinik gGmbH Krankenhaus Verden	Aller-Weser-Klinik Verden	27283	Verden(Aller)	Niedersachsen	1	1
AGAPLESION DIAKONIEKLINIKUM	Hauptstandort	27356	Rotenburg(Wümme)	Niedersachsen	3		1
OsteMed Klinik Bremervörde	Hauptstandort	27432	Bremervörde	Niedersachsen	1	1
Helios Klinik Cuxhaven GmbH	Helios Klinik Cuxhaven GmbH	27474	Cuxhaven	Niedersachsen	2	1
Paracelsus-Nordsee-Klinik Helgoland	Paracelsus-Nordsee-Klinik Helgoland	27498	Helgoland	Schleswig-Holstein	1		1
AMEOS Klinikum Mitte Bremerhaven	AMEOS Klinikum Mitte Bremerhaven	27568	Bremerhaven	Bremen	1				1
Klinikum Bremerhaven Reinkenheide gGmbH	Klinikum Bremerhaven Reinkenheide gGmbH	27574	Bremerhaven	Bremen	3		1		1
AMEOS Klinikum Am Bürgerpark Bremerhaven	AMEOS Klinikum Am Bürgerpark Bremerhaven	27574	Bremerhaven	Bremen	1				1
AMEOS Klinikum Geestland	AMEOS Klinikum Geestland	27607	Geestland	Niedersachsen
Kreiskrankenhaus Osterholz	Kreiskrankenhaus Osterholz	27711	Osterholz-Scharmbeck	Niedersachsen	1	1
Josef-Hospital Delmenhorst	Delme Klinikum Delmenhorst	27753	Delmenhorst	Niedersachsen	1	1
STENUM Ortho GmbH	Standort	27777	Ganderkesee	Niedersachsen
Krankenhaus Johanneum	Krankenhaus Johanneum	27793	Wildeshausen	Niedersachsen	1	1
Rotes Kreuz Krankenhaus Bremen gGmbH	Rotes Kreuz Krankenhaus Bremen gGmbH	28199	Bremen	Bremen	1			1	1
Roland-Klinik gemeinn. GmbH	Hauptstandort	28201	Bremen	Bremen				1	1
Klinikum Bremen Mitte	Klinikum Bremen Mitte	28205	Bremen	Bremen	2	1	1	1	1
Krankenhaus St. Joseph-Stift GmbH	Hauptstandort	28209	Bremen	Bremen	1			1	1
DIAKO Ev. Diakonie-Krankenhaus gemeinnützige GmbH	Hauptstandort	28239	Bremen	Bremen	1	1		1	1
Klinikum Links der Weser	Hauptstandort	28277	Bremen	Bremen	1		1	1	1
Klinikum Bremen Ost	KBO -Klinikum	28325	Bremen	Bremen	1	1		1	1
Paracelsus-Klinik Bremen	Paracelsus-Klinik Bremen	28329	Bremen	Bremen				1	1
Klinikum Bremen Nord	KBN-Klinik	28755	Bremen	Bremen	1		1	1	1
Aller-Weser-Klinik gGmbH Krankenhaus Achim	Aller-Weser-Klinik Achim	28832	Achim bei Bremen	Niedersachsen	1	1
Klinik Lilienthal GmbH & Co.KG	Klinik Lilienthal	28865	Lilienthal bei Bremen	Niedersachsen	1	1
Allgemeines Krankenhaus Celle	Allgemeines Krankenhaus Celle	29223	Celle	Niedersachsen	3		1
Helios Klinikum Wittingen	Helios Klinik Wittingen	29378	Wittingen, Niedersachs	Niedersachsen
Altmark-Klinikum gGmbH	Krankenhaus Salzwedel	29410	Salzwedel	Sachsen-Anhalt	1	1				1
Elbe-Jeetzel-Klinik Dannenberg GmbH	Capio Elbe Jeetzel Klinik	29451	Dannenberg(Elbe)	Niedersachsen	1	1
Helios Klinikum Uelzen	Helios Klinikum Uelzen	29525	Uelzen, Lüneburger Heide	Niedersachsen	2		1
DianaKlinik	DianaKlinik	29549	Bad Bevensen	Niedersachsen
Herz-Kreislauf-Klinik Bevensen	Hauptstandort	29549	Bad Bevensen	Niedersachsen		1
MEDICLIN Klinikum Soltau	MEDICLIN Klinikum Soltau	29614	Soltau	Niedersachsen
Heidekreis-Klinikum GmbH Krankenhaus Soltau	Heidekreis-Klinikum Krankenhaus Soltau	29614	Soltau	Niedersachsen	1		1
Heidekreis-Klinikum GmbH Krankenhaus Walsrode	Heidekreis-Klinikum GmbH Krankenhaus Walsrode	29664	Walsrode	Niedersachsen	1	1
Klinik Fallingbostel	Klinik Fallingbostel	29683	Bad Fallingbostel	Niedersachsen
DRK-Krankenhaus Clementinenhaus	DRK - Krankenhaus Clementinenkrankenhaus	30163	Hannover	Niedersachsen	1			1	1
Klinikum Nordstadt	Klinikum Nordstadt	30167	Hannover	Niedersachsen			1	1	1
DIAKOVERE Friederikenstift	Humboldtstr. 5	30169	Hannover	Niedersachsen	2	1		1	1
DIAKOVERE Henriettenstift	Marienstr. 72-90	30171	Hannover	Niedersachsen	2			1	1
Sophienklinik GmbH	Sophienklinik GmbH	30173	Hannover	Niedersachsen	1			1	1
Kinder- und Jugendkrankenhaus AUF DER BULT	Hauptstandort	30173	Hannover	Niedersachsen			1	1	1
KRH Klinikum Siloah	KRH Klinikum Siloah	30459	Hannover	Niedersachsen	2		1	1	1
Kinder- und Jugendkrankenhaus AUF DER BULT	Perinatalzentrum Hannover	30559	Hannover	Niedersachsen				1	1
Vinzenzkrankenhaus Hannover GmbH	Hauptstandort	30559	Hannover	Niedersachsen	2			1	1
DIAKOVERE Henriettenstift	Schwemannstr. 17	30559	Hannover	Niedersachsen				1	1
Medizinische Hochschule Hannover	Medizinische Hochschule Hannover - Campus	30625	Hannover	Niedersachsen	3		1	1	1
DIAKOVERE Annastift	Anna-von-Borries-Str. 1-7	30625	Hannover	Niedersachsen				1	1
Paracelsus-Klinik am Silbersee	Paracelsus-Klinik am Silbersee	30851	Langenhagen, Han	Niedersachsen	1
KRH Geriatrie Langenhagen	KRH Geriatrie Langenhagen - Akutgeriatrie	30853	Langenhagen, Han	Niedersachsen
KRH Klinikum Laatzen	KRH Klinikum Agnes Karll Laatzen	30880	Laatzen bei Hannover	Niedersachsen	1
KRH Klinikum Großburgwedel	KRH Klinikum Großburgwedel	30938	Burgwedel	Niedersachsen	1
Klinikum Robert Koch Gehrden	Klinikum Robert Koch Gehrden	30989	Gehrden, Han	Niedersachsen	2	1
Johanniter-Krankenhaus Gronau GmbH	Hauptstandort	31028	Gronau(Leine)	Niedersachsen	1	1
AMEOS Klinikum Alfeld	AMEOS Klinikum Alfeld	31061	Alfeld(Leine)	Niedersachsen	1	1
St. Bernward Krankenhaus Hildesheim	Krankenhaus-Hauptgebäude	31134	Hildesheim	Niedersachsen	3	1			1
Helios Klinikum Hildesheim	Helios Klinikum Hildesheim	31135	Hildesheim	Niedersachsen	2		1		1
Klinikum Peine	Klinikum Peine	31226	Peine	Niedersachsen	1		1
KRH Klinikum Lehrte	KRH Klinikum Lehrte	31275	Lehrte bei Hannover	Niedersachsen	1	1
KRH Klinikum Neustadt a. Rbge.	KRH Klinikum Neustadt a. Rbge.	31535	Neustadt am Rübenberge	Niedersachsen	1		1
Helios Kliniken Mittelweser GmbH- Nienburg	Helios Kliniken Mittelweser GmbH- Krankenhaus Nienburg	31582	Nienburg(Weser)	Niedersachsen	2		1
Helios Kliniken Mittelweser GmbH- Stolzenau	Helios Kliniken Mittelweser GmbH- Krankenhaus Stolzenau	31592	Stolzenau, Weser	Niedersachsen
Augenklinik Stadthagen GmbH	Hauptstandort	31655	Stadthagen	Niedersachsen
AGAPLESION EV KLINIKUM SCHAUMBURG gGmbH	Hauptstandort	31683	Obernkirchen	Niedersachsen	2		1
Sana Klinikum Hameln-Pyrmont	Sana Klinikum Hameln-Pyrmont	31785	Hameln	Niedersachsen	2		1
AGAPLESION Ev. Bathildiskrankenhaus	AGAPLESION Ev. Bathildiskrankenhaus Bad Pyrmont	31812	Bad Pyrmont	Niedersachsen	2	1
BDH-Klinik Hessisch Oldendorf gGmbH	BDH-Klinik Hessisch Oldendorf gGmbH	31840	Hessisch Oldendorf	Niedersachsen
Deister-Süntel-Klinik	Bad Münder	31848	Bad Münder am Deister	Niedersachsen
Krankenhaus Lindenbrunn	Coppenbrügge	31863	Coppenbrügge	Niedersachsen
Klinikum Herford AöR	Klinikum Herford AöR	32049	Herford	Nordrhein-Westfalen	3	1
Katholische Hospitalvereinigung Ostwestfalen gGmbH Bielefeld	Mathilden Hospital	32052	Herford	Nordrhein-Westfalen	1
Ev. Krankenhaus Enger	Ev. Krankenhaus Enger	32130	Enger, Westfalen	Nordrhein-Westfalen
Klinikum Herford AöR	Lukas-Krankenhaus Bünde gGmbH	32257	Bünde	Nordrhein-Westfalen	1
Krankenhaus Lübbecke-Rahden	01 Lübbecke - Virchowstraße	32312	Lübbecke, Westfalen	Nordrhein-Westfalen	1		1
Johannes Wesling Klinikum Minden	02 Rahden - Hohe Mühle	32369	Rahden, Westfalen	Nordrhein-Westfalen
Chirurgische Innenstadtklinik Minden GmbH & Co.KG	Hauptstandort	32423	Minden, Westfalen	Nordrhein-Westfalen
Johannes Wesling Klinikum Minden	Johannes Wesling Klinikum	32429	Minden, Westfalen	Nordrhein-Westfalen	3		1
Auguste Viktoria Klinik	Auguste-Viktoria-Klinik	32545	Bad Oeynhausen	Nordrhein-Westfalen
Krankenhaus Bad Oeynhausen	Krankenhaus Bad Oeynhausen	32545	Bad Oeynhausen	Nordrhein-Westfalen	2
Artemed Fachklinik Prof. Dr. Dr. Salfeld GmbH & Co. KG	Artemed Fachklinik Prof. Dr. Dr. Salfeld GmbH & Co. KG	32545	Bad Oeynhausen	Nordrhein-Westfalen
Rheuma-Klinik Dr. Lauven	Rheuma-Klinik Dr. Lauven	32545	Bad Oeynhausen	Nordrhein-Westfalen
Herz- und Diabeteszentrum Nordrhein-Westfalen	Herz- und Diabeteszentrum NRW	32545	Bad Oeynhausen	Nordrhein-Westfalen			1
Klinikum Lippe GmbH	Klinikum Lippe GmbH, Standort Lemgo	32657	Lemgo	Nordrhein-Westfalen	1	1
Klinikum Lippe GmbH	Klinikum Lippe GmbH, Standort Detmold	32756	Detmold	Nordrhein-Westfalen	2
Klinikum Weser-Egge	St. Rochus Krankenhaus	32839	Steinheim, Westfalen	Nordrhein-Westfalen		1
Klinikum Weser-Egge	St. Josef Hospital	33014	Bad Driburg	Nordrhein-Westfalen	1	1
Klinikum Weser-Egge	St. Vincenz Hospital	33034	Brakel, Westfalen	Nordrhein-Westfalen	1	1
St. Vincenz-Krankenhaus GmbH	St. Vincenz	33098	Paderborn	Nordrhein-Westfalen	3	1		1	1
Brüderkrankenhaus St. Josef Paderborn	Hauptstandort	33098	Paderborn	Nordrhein-Westfalen	2	1		1	1
St. Johannisstift Ev. Krankenhaus Paderborn GmbH	St. Johannisstift Ev. Krankenhaus Paderborn GmbH	33102	Paderborn	Nordrhein-Westfalen	1	1		1	1
St. Vincenz-Krankenhaus GmbH	St. Josefs	33154	Salzkotten	Nordrhein-Westfalen	1	1
Karl-Hansen-Klinik GmbH	Karl-Hansen-Klinik GmbH	33175	Bad Lippspringe	Nordrhein-Westfalen
Klinikum Gütersloh gemeinnützige GmbH	Klinikum Gütersloh gemeinnützige GmbH	33332	Gütersloh	Nordrhein-Westfalen	2	1			1
Katholische Hospitalvereinigung Ostwestfalen gGmbH Bielefeld	Sankt Elisabeth Hospital Gütersloh	33332	Gütersloh	Nordrhein-Westfalen	2	1			1
LWL Klinikum Gütersloh	LWL Klinikum Gütersloh	33334	Gütersloh	Nordrhein-Westfalen					1
Katholische Hospitalvereinigung Ostwestfalen gGmbH Bielefeld	Sankt Vinzenz Hospital	33378	Rheda-Wiedenbrück	Nordrhein-Westfalen	1	1
Katholische Hospitalvereinigung Ostwestfalen gGmbH Bielefeld	Sankt Lucia Hospital Harsewinkel	33428	Harsewinkel	Nordrhein-Westfalen
Klinikum Bielefeld gem. GmbH	Klinikum Bielefeld Mitte	33604	Bielefeld	Nordrhein-Westfalen	2		1	1	1
Evangelisches Klinikum Bethel gGmbH	Johannesstift	33611	Bielefeld	Nordrhein-Westfalen	1	1		1	1
Klinik Dr. Hartog	Hauptstandort	33615	Bielefeld	Nordrhein-Westfalen				1	1
Katholische Hospitalvereinigung Ostwestfalen gGmbH Bielefeld	Franziskus Hospital	33615	Bielefeld	Nordrhein-Westfalen	1			1	1
Evangelisches Klinikum Bethel gGmbH	Bethel	33617	Bielefeld	Nordrhein-Westfalen	3		1	1	1
Krankenhaus Mara gGmbH	Krankenhaus Mara	33617	Bielefeld	Nordrhein-Westfalen				1	1
Klinikum Bielefeld gem. GmbH	Klinikum Bielefeld Rosenhöhe	33647	Bielefeld	Nordrhein-Westfalen	1			1	1
Klinikum Bielefeld gem. GmbH	Klinikum Halle	33790	Halle(Westfalen)	Nordrhein-Westfalen	1
Elisabeth-Krankenhaus Kassel GmbH	Elisabeth-Krankenhaus Kassel GmbH	34117	Kassel	Hessen	1	1		1	1
AGAPLESION DIAKONIE KLINIKEN KASSEL gemeinnützige GmbH	AGAPLESION DIAKONIE KLINIKEN	34119	Kassel	Hessen	2			1	1
DRK-Kliniken Nordhessen	Wehlheiden	34121	Kassel	Hessen	2		1	1	1
Klinikum Kassel	Klinikum Kassel	34125	Kassel	Hessen	3	1	1	1	1
Marienkrankenhaus Kassel gemeinnützige GmbH	Marienkrankenhaus Kassel	34127	Kassel	Hessen	1			1	1
Paracelsus-Elena-Klinik Kassel	Paracelsus-Elena-Klinik Kassel	34128	Kassel	Hessen				1	1
Vitos Orthopädische Klinik Kassel gGmbH	Vitos Orthopädische Klinik Kassel gGmbH	34131	Kassel	Hessen				1	1
DRK-Kliniken Nordhessen	Kaufungen	34260	Kaufungen, Hess	Hessen
Klinikum Hann. Münden GmbH	Klinikum Hann. Münden	34346	Hann. Münden	Niedersachsen	2		1
Kreiskliniken Kassel	Kreisklinik Hofgeismar	34369	Hofgeismar	Hessen	1	1
Ev. Krankenhaus Gesundbrunnen gGmbH	Ev. Krankenhaus Gesundbrunnen gGmbH	34369	Hofgeismar	Hessen
Fachklinik für Lungenerkrankungen - Philippstiftung e. V.	Hauptstandort	34376	Immenhausen, Hess	Hessen		1
Klinik- und Rehabilitationszentrum Lippoldsberg GmbH	382338_Klinik Lippoldsberg	34399	Wesertal	Hessen
Helios Klinikum Warburg GmbH	Hauptstandort	34414	Warburg, Westfalen	Nordrhein-Westfalen	1		1
St.-Marien-Hospital Marsberg	Hauptstandort	34431	Marsberg	Nordrhein-Westfalen	1	1
Krankenhaus Bad Arolsen	Krankenhaus Bad Arolsen	34454	Bad Arolsen	Hessen	1	1
Kreiskliniken Kassel	Kreisklinik Wolfhagen	34466	Wolfhagen	Hessen	1	1
Marienkrankenhaus Kassel gemeinnützige GmbH	St. Elisabeth-Krankenhaus Volkmarsen	34471	Volkmarsen	Hessen
Hessenklinik Stadtkrankenhaus Korbach gGmbH	Hauptstandort	34497	Korbach	Hessen	1	1
Asklepios Kliniken Fürstenhof Bad Wildungen GmbH	Asklepios Fachklinik Fürstenhof	34537	Bad Wildungen	Hessen
Werner Wicker Klinik Orthopädisches Schwerpunktklinikum Werner Wicker GmbH & Co. KG	Hauptstandort	34537	Bad Wildungen	Hessen
Asklepios Kliniken Bad Wildungen GmbH	Asklepios Stadtklinik	34537	Bad Wildungen	Hessen	1	1
Neurologische Klinik Westend Bad Wildungen	Hauptstandort	34537	Bad Wildungen	Hessen
Hospital zum Heiligen Geist gGmbH	Hauptstandort	34560	Fritzlar	Hessen	1
Hardtwaldklinik I, Werner Wicker GmbH & Co. KG	Bad Zwesten	34596	Bad Zwesten	Hessen		1
Hephata-Klinik	Hephata-Klinik	34613	Schwalmstadt	Hessen			1
Asklepios Schwalm-Eder-Kliniken GmbH, Schwalmstadt-Ziegenhain	Asklepios Klinikum Schwalmstadt	34613	Schwalmstadt	Hessen	1
DGD Diakonie- Krankenhaus Wehrda gGmbH	Diakonie Krankenhaus Wehrda	35041	Marburg	Hessen	1
Universitätsklinikum Gießen und Marburg GmbH, Standort Marburg	Hauptstandort	35043	Marburg	Hessen	3		1
Kreiskrankenhaus Frankenberg	Kreiskrankenhaus Frankenberg	35066	Frankenberg(Eder)	Hessen	1	1
Hessische Berglandklinik Koller GmbH	Hessische Berglandklinik Koller GmbH	35080	Bad Endbach	Hessen
Rheumazentrum Mittelhessen GmbH & Co. KG	Bad Endbach	35080	Bad Endbach	Hessen
DRK Krankenhaus Biedenkopf	35216 Biedenkopf	35216	Biedenkopf	Hessen
Universitätsklinikum Gießen und Marburg Standort Gießen	Universitätsklinikum Gießen und Marburg GmbH - Standort Gießen	35392	Gießen, Lahn	Hessen	3		1
St. Josefs Krankenhaus Balserische Stiftung gemeinnützige GmbH	St. Josefs krankenhaus Balserische Stiftung gemeinützige GmbH	35392	Gießen, Lahn	Hessen	1
Agaplesion Evangelisches Krankenhaus Mittelhessen	Agaplesion Evangelisches Krankenhaus Mittelhessen	35398	Gießen, Lahn	Hessen	2
Asklepios Klinik Lich GmbH	Lich	35423	Lich, Hess	Hessen	1	1
Klinikum Wetzlar-Braunfels	Klinikum Wetzlar	35578	Wetzlar	Hessen	3		1
BDH-Klinik Braunfels gGmbH	BDH-Klinik Braunfels gGmbH	35619	Braunfels	Hessen
ATOS Orthopädische Klinik Braunfels	ATOS Orthopädische Klinik Braunfels	35619	Braunfels	Hessen
Klinikum Wetzlar-Braunfels	Klinikum Falkeneck, Braunfels	35619	Braunfels	Hessen
Kaiserin-Auguste-Victoria Krankenhaus GmbH	Hauptstandort	35630	Ehringshausen, Dill	Hessen
Gertrudis-Klinik Parkinson-Zentrum GmbH	Gertrudis-Klinik	35638	Leun, Lahn	Hessen
Dill-Kliniken	Dill-Kliniken	35683	Dillenburg	Hessen	1	1
Kreiskrankenhaus Weilburg gGmbH	Kreiskrankenhaus Weilburg gGmbH	35781	Weilburg	Hessen	1	1
Vitos Klinikum Weil-Lahn	Vitos Klinikum Weil-Lahn, Standort Weilmünster	35789	Weilmünster	Hessen		1
Dalberg Klinik Fulda	Dalberg Klinik Fulda	36037	Fulda	Hessen
Herz-Jesu-Krankenhaus Fulda gGmbH	Hauptstandort Herz-Jesu-Krankenhaus Fulda gGmbH	36039	Fulda	Hessen	1	1
Neuro-Spine-Center Dr. Al-Hami	Hauptstandort	36041	Fulda	Hessen
Klinikum Fulda	Hauptstandort	36043	Fulda	Hessen	3	1	1
Helios St. Elisabeth Klinik Hünfeld	Helios St. Elisabeth Klinik Hünfeld	36088	Hünfeld	Hessen	1	1
Klinikum Gersfeld	Hauptstandort (G2)	36129	Gersfeld(Rhön)	Hessen
Klinikum Fulda	Klinikum Gersfeld Außenstelle Klinikum Fulda (G1)	36129	Gersfeld(Rhön)	Hessen
Herz-Kreislauf-Zentrum Klinikum Hersfeld-Rotenburg GmbH	Herz-Kreislauf-Zentrum Rotenburg	36199	Rotenburg an der Fulda	Hessen		1
Kreiskrankenhaus Rotenburg a. d. Fulda	Kreiskrankenhaus Rotenburg an der Fulda Betriebs GmbH	36199	Rotenburg an der Fulda	Hessen	1
Klinikum Bad Hersfeld	Seilerweg 29, 36251 Bad Hersfeld	36251	Bad Hersfeld	Hessen	3	1
Klinikum Bad Hersfeld	Am Hopfengarten 16, 36251 Bad Hersfeld	36251	Bad Hersfeld	Hessen
Kreiskrankenhaus des Vogelsbergkreises in Alsfeld GmbH	Kreiskrankenhaus des Vogelsbergkreises in Alsfeld GmbH - Hauptstandort	36304	Alsfeld	Hessen	1	1
Krankenhaus Eichhof	Lauterbach	36341	Lauterbach(Hessen)	Hessen	1	1
Helios Klinik Oberwald Grebenhain	HELIOS Klinik Oberwald	36355	Grebenhain	Hessen
Main-Kinzig-Kliniken gGmbH Schlüchtern	Hauptstandort	36381	Schlüchtern	Hessen	1	1
Klinikum Bad Salzungen GmbH	Klinikum Bad Salzungen GmbH	36433	Bad Salzungen	Thüringen	2		1			1
MEDIAN Heinrich-Mann-Klinik	MEDIAN Heinrich-Mann-Klinik Bad Liebenstein	36448	Bad Liebenstein	Thüringen						1
m&i-Fachklinik Bad Liebenstein	Hauptstandort	36448	Bad Liebenstein	Thüringen						1
Krankenhaus Neu-Mariahilf	Hauptstandort	37073	Göttingen, Niedersachs	Niedersachsen					1
AGAPLESION Krankenhaus Neu-Bethlehem gGmbH	AGAPLESION Krankenhaus Neu Bethlehem	37073	Göttingen, Niedersachs	Niedersachsen					1
Universitätsmedizin Göttingen	Standort UMG	37075	Göttingen, Niedersachs	Niedersachsen	3	1	1		1
Evangelisches Krankenhaus Göttingen-Weende gGmbH	Hauptstandort	37075	Göttingen, Niedersachs	Niedersachsen	2	1			1
St. Martini GmbH	St. Martini Duderstadt	37115	Duderstadt, Niedersachs	Niedersachsen	1	1
Helios Albert-Schweitzer-Klinik Northeim GmbH	Helios Albert-Schweitzer-Klinik Northeim GmbH	37154	Northeim	Niedersachsen	1		1
Klinikum Werra-Meißner GmbH	Klinikum Werra-Meißner GmbH - Standort Witzenhausen	37213	Witzenhausen	Hessen	1
Orthopädische Klinik Hessisch Lichtenau gGmbH	Klinik	37235	Hessisch Lichtenau	Hessen		1
Klinikum Werra-Meißner GmbH	Klinikum Werra-Meißner GmbH - Standort Eschwege	37269	Eschwege	Hessen	1	1
Eichsfeld Klinikum gGmbH	Haus St. Vinzenz Heiligenstadt	37308	Heilbad Heiligenstadt	Thüringen	1		1			1
Eichsfeld Klinikum gGmbH	Haus St. Elisabeth Worbis	37339	Leinefelde-Worbis	Thüringen						1
Eichsfeld Klinikum gGmbH	Haus Reifenstein	37355	Kleinbartloff	Thüringen						1
Helios Klinik Herzberg/Osterode GmbH	Helios Klinik Herzberg/Osterode GmbH	37412	Herzberg am Harz	Niedersachsen	1	1
Kirchberg-Klinik	Kirchberg-Klinik	37431	Bad Lauterberg im Harz	Niedersachsen
Diabeteszentrum Bad Lauterberg	Diabeteszentrum Bad Lauterberg	37431	Bad Lauterberg im Harz	Niedersachsen
Fachklinik für Orthopädie und Schmerztherapie Dr. Muschinsky	Fachklinik für Orthopädie & Schmerztherapie Dr. Muschinsky	37431	Bad Lauterberg	Niedersachsen
Einbecker BürgerSpital GmbH	Einbecker BürgerSpital GmbH	37574	Einbeck	Niedersachsen	1	1
Helios Klinik Bad Gandersheim GmbH	Helios Klinik Bad Gandersheim GmbH	37581	Bad Gandersheim	Niedersachsen		1
AGAPLESION EVANGELISCHES KRANKENHAUS HOLZMINDEN gGmbH	AGAPLESION EVANGELISCHES KRANKENHAUS Holzminden gGmbH	37603	Holzminden	Niedersachsen	2	1
Klinikum Weser-Egge	St. Ansgar Krankenhaus	37671	Höxter	Nordrhein-Westfalen	3	1
Venenzentrum Braunschweig GmbH	Venenzentrum Braunschweig GmbH - Kastanienallee	38102	Braunschweig	Niedersachsen				1	1
Augenklinik Dr. Hoffmann GmbH	Braunschweig	38102	Braunschweig	Niedersachsen				1	1
Krankenhaus Marienstift gGmbH	Krankenhaus Marienstift	38102	Braunschweig	Niedersachsen	1			1	1
Städtisches Klinikum Braunschweig gGmbH	Klinikum Celler Straße	38114	Braunschweig	Niedersachsen				1	1
Städtisches Klinikum Braunschweig gGmbH	Klinikum Holwedestraße	38118	Braunschweig	Niedersachsen		1		1	1
Venenzentrum Braunschweig GmbH	Venenzentrum Braunschweig GmbH - Zuckerbergweg	38124	Braunschweig	Niedersachsen				1	1
Herzogin-Elisabeth-Hospital Braunschweig	Hauptstandort	38124	Braunschweig	Niedersachsen	1			1	1
Städtisches Klinikum Braunschweig gGmbH	Klinikum Salzdahlumer Straße	38126	Braunschweig	Niedersachsen	2		1	1	1
Helios Klinikum Salzgitter GmbH	Hauptstandort	38226	Salzgitter	Niedersachsen	1	1			1
St. Elisabeth-Krankenhaus Salzgitter gGmbH	Haupstandort	38259	Salzgitter	Niedersachsen	1				1
Städtisches Klinikum Wolfenbüttel gGmbH	Städtisches Klinikum Wolfenbüttel	38302	Wolfenbüttel, Niedersachs	Niedersachsen	2		1
Helios St. Marienberg Klinik Helmstedt GmbH	Helios St. Marienberg Klinik Helmstedt GmbH	38350	Helmstedt	Niedersachsen	1		1
Klinikum Wolfsburg	Klinikum Wolfsburg	38440	Wolfsburg	Niedersachsen	3		1		1
HELIOS Klinikum Gifhorn GmbH	HELIOS Klinikum Gifhorn	38518	Gifhorn	Niedersachsen	2		1
Asklepios Harzklinik Goslar	Asklepios Harzklinik Goslar	38642	Goslar	Niedersachsen	2	1
Asklepios Harzklinik Bad Harzburg	Asklepios Harzklinik Bad Harzburg	38667	Bad Harzburg	Niedersachsen
Asklepios Harzklinik Clausthal-Zellerfeld	Asklepios Harzklinik Clausthal-Zellerfeld	38678	Clausthal-Zellerfeld	Niedersachsen
Asklepios Kliniken Schildautal	Asklepios Kliniken Schildautal	38723	Seesen	Niedersachsen	2	1
AMEOS Klinikum Halberstadt GmbH	AMEOS Klinikum Halberstadt	38820	Halberstadt	Sachsen-Anhalt	2	1				1
Harzklinikum Dorothea Christiane Erxleben GmbH	Harzklinikum, Standort Wernigerode	38855	Wernigerode	Sachsen-Anhalt	2	1				1
Diakonie-Krankenhaus Elbingerode	Diakonie-Krankenhaus Elbingerode	38875	Elbingerode(Harz)	Sachsen-Anhalt						1
Universitätsklinikum Magdeburg A.ö.R.	Universitätsklinikum Magdeburg A.ö.R. - Gerhart-Hauptmann-Straße	39108	Magdeburg	Sachsen-Anhalt				1	1	1
Klinik des Westens	Klinik des Westens	39108	Magdeburg	Sachsen-Anhalt				1	1	1
Krankenhaus St. Marienstift Magdeburg GmbH	Krankenhaus St. Marienstift Magdeburg GmbH Harsdorfer Str. 30	39110	Magdeburg	Sachsen-Anhalt				1	1	1
Klinikum in den Pfeifferschen Stiftungen GmbH	Magdeburg	39114	Magdeburg	Sachsen-Anhalt	1	1		1	1	1
MEDIAN Klinik NRZ Magdeburg	Hauptstandort	39120	Magdeburg	Sachsen-Anhalt				1	1	1
Universitätsklinikum Magdeburg A.ö.R.	Universitätsklinikum Magdeburg A.ö.R. - Leipziger Straße	39120	Magdeburg	Sachsen-Anhalt	3		1	1	1	1
KLINIKUM MAGDEBURG gGmbH	KLINIKUM MAGDEBURG gGmbH	39130	Magdeburg	Sachsen-Anhalt	3		1	1	1	1
AMEOS klinikum Schönebeck GmbH	AMEOS Klinikum Schönebeck, Standort Schönebeck	39218	Schönebeck(Elbe)	Sachsen-Anhalt	1	1				1
AMEOS klinikum Schönebeck GmbH	AMEOS Klinikum Schönebeck, Standort Bad Salzelmen	39218	Schönebeck(Elbe)	Sachsen-Anhalt						1
AWO Gesundheitszentrum Calbe GmbH	Hauptstandort	39240	Calbe(Saale)	Sachsen-Anhalt						1
Helios Fachklinik Vogelsang-Gommern GmbH	Hauptstandort	39245	Gommern	Sachsen-Anhalt						1
Helios Klinik Zerbst/Anhalt GmbH	Hauptstandort	39261	Zerbst/Anhalt	Sachsen-Anhalt	1					1
Helios Klinik Jerichower Land GmbH	Hauptstandort	39288	Burg bei Magdeburg	Sachsen-Anhalt	1	1				1
Lungenklinik Lostau gGmbH	Lostau	39291	Lostau	Sachsen-Anhalt		1				1
AMEOS Klinikum Haldensleben GmbH	AMEOS Klinikum Haldensleben, Somatik	39340	Haldensleben	Sachsen-Anhalt	2	1				1
Helios Bördeklinik GmbH	Hauptstandort	39387	Oschersleben(Bode)	Sachsen-Anhalt	1	1				1
AMEOS Klinikum Aschersleben-Staßfurt GmbH	AMEOS klinikum Staßfurt	39418	Staßfurt	Sachsen-Anhalt		1				1
Johanniter Krankenhaus Genthin - Stendal gmbH	Johanniter GmbH Zweigniederlassung Stendal Johanniter - Krankenhaus Stendal - Hauptstandort	39576	Stendal	Sachsen-Anhalt	2		1			1
Fachklinikum Uchtspringe	Fachklinikum Uchtspringe	39576	Stendal	Sachsen-Anhalt						1
AGAPLESION DIAKONIEKRANKENHAUS SEEHAUSEN	AGAPLESION DIAKONIEKRANKENHAUS SEEHAUSEN	39615	Seehausen(Altmark)	Sachsen-Anhalt	1	1				1
Altmark-Klinikum gGmbH	Krankenhaus Gardelegen	39638	Gardelegen	Sachsen-Anhalt	1		1			1
Ev. Krankenhaus Düsseldorf	260510132-00	40217	Düsseldorf	Nordrhein-Westfalen	1			1	1
St. Martinus-Krankenhaus Düsseldorf	St. Martinus-Krankenhaus	40219	Düsseldorf	Nordrhein-Westfalen	1			1	1
Universitätsklinikum Düsseldorf	Universitätsklinikum Düsseldorf	40225	Düsseldorf	Nordrhein-Westfalen	3		1	1	1
Luisenkrankenhaus GmbH & Co. KG	Hauptstandort	40235	Düsseldorf	Nordrhein-Westfalen				1	1
Krankenhaus Mörsenbroich-Rath GmbH	Augusta-Krankenhaus	40472	Düsseldorf	Nordrhein-Westfalen	1			1	1
Paracelsus Klinik Golzheim	Paracelsus-Klinik Golzheim	40474	Düsseldorf	Nordrhein-Westfalen				1	1
Krankenhaus Mörsenbroich-Rath GmbH	St. Vinzenz - Krankenhaus	40477	Düsseldorf	Nordrhein-Westfalen	1			1	1
Marien Hospital Düsseldorf GmbH	Marien Hospital Düsseldorf	40479	Düsseldorf	Nordrhein-Westfalen	1			1	1
Florence-Nightingale-Krankenhaus	Kaiserswerther Diakonie Florence-Nightingale-Krankenhaus, Kreuzbergstrasse 79, 40489 Düsseldorf	40489	Düsseldorf	Nordrhein-Westfalen	1	1		1	1
Schön Klinik Düsseldorf SE & Co. KG	Hauptstandort	40549	Düsseldorf	Nordrhein-Westfalen	1			1	1
Krankenhaus Mörsenbroich-Rath GmbH	Geriatrisches Krankenhaus Elbroich	40589	Düsseldorf	Nordrhein-Westfalen				1	1
Sana Kliniken Düsseldorf	Sana Krankenhaus Benrath	40593	Düsseldorf	Nordrhein-Westfalen	1	1		1	1
Sana Kliniken Düsseldorf	Sana Krankenhaus Gerresheim	40625	Düsseldorf	Nordrhein-Westfalen	1			1	1
LVR-Klinikum Düsseldorf	Bergische Landstraße 2, 40629 Düsseldorf	40629	Düsseldorf	Nordrhein-Westfalen				1	1
St. Elisabeth-Hospitalgesellschaft Niederrhein mbH	Hauptstandort	40668	Meerbusch	Nordrhein-Westfalen
St. Mauritius Therapieklinik Meerbusch gGmbH	St. Mauritius Therapieklinik Meerbusch	40670	Meerbusch	Nordrhein-Westfalen
Capio Klinik im Park	Hauptstandort	40721	Hilden	Nordrhein-Westfalen
St. Josefs Krankenhaus Hilden	Standort St. Josefs Krankenhaus Hilden	40724	Hilden	Nordrhein-Westfalen	1	1
St. Martinus Krankenhaus Langenfeld	St. Martinus Krankenhaus	40764	Langenfeld(Rheinland)	Nordrhein-Westfalen	1
Evangelisches Krankenhaus Mettmann GmbH	Mettmann	40822	Mettmann	Nordrhein-Westfalen	1	1
St. Marien-Krankenhaus GmbH Ratingen	Hauptstandort	40878	Ratingen	Nordrhein-Westfalen		1
Fachklinik 360° GmbH	Fachklinik 360° GmbH	40882	Ratingen	Nordrhein-Westfalen
Johanniter GmbH-Ev. Krankenhaus Bethesda Mönchengladbach	Hauptstandort	41061	Mönchengladbach	Nordrhein-Westfalen	1			1	1
Kliniken Maria Hilf GmbH	Kliniken Maria Hilf GmbH	41063	Mönchengladbach	Nordrhein-Westfalen	2		1	1	1
Krankenhaus Neuwerk gGmbH, Mönchengladbach	41066 Mönchengladbach, Dünner Strasse 214 - 216	41066	Mönchengladbach	Nordrhein-Westfalen	1			1	1
Städtische Kliniken Mönchengladbach GmbH	Städtische Kliniken Mönchengladbach GmbH - Elisabeth-Krankenhaus Rheydt	41239	Mönchengladbach	Nordrhein-Westfalen	2	1		1	1
Städtisches Krankenhaus Nettetal GmbH	Städtisches Krankenhaus Nettetal GmbH	41334	Nettetal	Nordrhein-Westfalen	1	1
Rheinland Klinikum	Rheintor Klinik	41460	Neuss	Nordrhein-Westfalen				1	1
Johanna Etienne Krankenhaus	Hauptstandort	41462	Neuss	Nordrhein-Westfalen	2	1		1	1
Rheinland Klinikum Neuss Lukaskrankenhaus	Hauptstandort	41464	Neuss	Nordrhein-Westfalen	1	1		1	1
Rheinland Klinikum	Rheinland Klinikum Grevenbroich Elisabethkrankenhaus	41515	Grevenbroich	Nordrhein-Westfalen	1
Rheinland Klinikum	Rheinland Klinikum Dormagen	41540	Dormagen	Nordrhein-Westfalen	2		1
Allgemeines Krankenhaus Viersen GmbH	Allgemeines Krankenhaus Viersen GmbH	41747	Viersen	Nordrhein-Westfalen	2	1
St. Irmgardis - Krankenhaus Süchteln GmbH	Viersen	41749	Viersen	Nordrhein-Westfalen	1
LVR-Klinik für Orthopädie Viersen	LVR-Klinik für Orthopädie Viersen	41749	Viersen	Nordrhein-Westfalen
Hermann-Josef-Krankenhaus, Erkelenz	Hermann-Josef-Krankenhaus	41812	Erkelenz	Nordrhein-Westfalen	1	1
Klinikverbund St. Antonius und St. Josef GmbH	Krankenhaus St. Josef	42105	Wuppertal	Nordrhein-Westfalen	1			1	1
AGAPLESION Bethesda Krankenhaus Wuppertal	Hauptstandort	42109	Wuppertal	Nordrhein-Westfalen	2			1	1
Helios Klinikum Wuppertal	Helios Klinikum Wuppertal, Standort Elberfeld	42117	Wuppertal	Nordrhein-Westfalen				1	1
Helios Klinikum Wuppertal	Helios Klinikum Wuppertal, Standort Barmen	42283	Wuppertal	Nordrhein-Westfalen	3	1	1	1	1
Klinikverbund St. Antonius und St. Josef GmbH	Petrus-Krankenhaus	42283	Wuppertal	Nordrhein-Westfalen	2			1	1
Helios Klinikum Wuppertal	Helios Klinik Bergisch Land	42369	Wuppertal	Nordrhein-Westfalen		1		1	1
Sana Krankenhaus Radevormwald gGmbH	Sana Krankenhaus Radevormwald	42477	Radevormwald	Nordrhein-Westfalen	1	1
Helios Klinikum Niederberg	Helios Klinikum Niederberg	42549	Velbert	Nordrhein-Westfalen	2	1
Städtisches Klinikum Solingen gemeinnützige GmbH	Städtisches Klinikum Solingen gemeinnützige GmbH	42653	Solingen	Nordrhein-Westfalen	2	1		1	1
St. Lukas Klinik	Standort St. Lukas Klinik	42697	Solingen	Nordrhein-Westfalen	1	1		1	1
Krankenhaus Bethanien	Hauptstandort	42699	Solingen	Nordrhein-Westfalen		1		1	1
St. Josef Krankenhaus Haan	Standort St. Josef Krankenhaus Haan	42781	Haan, Rheinland	Nordrhein-Westfalen	1	1
Sana Fabricius-Klinik Remscheid GmbH	Hauptstandort	42853	Remscheid	Nordrhein-Westfalen					1
Sana-Klinikum Remscheid GmbH	Sana-Klinikum Remscheid GmbH	42859	Remscheid	Nordrhein-Westfalen	2				1
Evangelische Stiftung Tannenhof	Klinik für Psychiatrie, Psychotherapie, Psychosomatik, Gerontopsychiatrie, Suchtmedizin und Neurologie	42899	Remscheid	Nordrhein-Westfalen					1
Krankenhaus Wermelskirchen GmbH	Krankenhaus Wermelskirchen	42929	Wermelskirchen	Nordrhein-Westfalen	1	1
St. Johannes Hospital Dortmund	St. Johannes Hospital Dortmund	44137	Dortmund	Nordrhein-Westfalen	2			1	1
Klinikum Dortmund gGmbH	Klinikum Dortmund gGmbH - Klinikzentrum Mitte	44137	Dortmund	Nordrhein-Westfalen	3			1	1
Klinikum Dortmund gGmbH	Klinikum Dortmund gGmbH - Klinikzentrum Nord	44145	Dortmund	Nordrhein-Westfalen			1	1	1
Marien Hospital Dortmund-Hombruch	Marien Hospital Dortmund-Hombruch	44225	Dortmund	Nordrhein-Westfalen				1	1
St. Lukas Klinikum	St.-Josefs-Hospital	44263	Dortmund	Nordrhein-Westfalen	1			1	1
Orthopädische Klinik Volmarstein	Ortho-Klinik Dortmund	44263	Dortmund	Nordrhein-Westfalen				1	1
Hüttenhospital gGmbH	Hüttenhospital gGmbH	44269	Dortmund	Nordrhein-Westfalen				1	1
Klinikum Westfalen GmbH - KKDO, KaP, HK	Knappschaftskrankenhaus Dortmund	44309	Dortmund	Nordrhein-Westfalen	3	1		1	1
St. Elisabeth Krankenhaus Dortmund-Kurl	St.-Elisabeth-Krankenhaus Dortmund-Kurl	44319	Dortmund	Nordrhein-Westfalen				1	1
St. Lukas Klinikum	Katholisches Krankenhaus Dortmund-West	44379	Dortmund	Nordrhein-Westfalen	1			1	1
Knappschaftskrankenhaus Lütgendortmund	Knappschaftskrankenhaus Lütgendortmund	44388	Dortmund	Nordrhein-Westfalen		1		1	1
Katholisches Klinikum Lünen/Werne	St. Marien Hospital Lünen	44534	Lünen	Nordrhein-Westfalen	3		1
Klinikum Westfalen GmbH - KKDO, KaP, HK	Klinik am Park Lünen	44536	Lünen	Nordrhein-Westfalen	1	1
St. Lukas Klinikum	St. Rochus-Hospital	44575	Castrop-Rauxel	Nordrhein-Westfalen	1
Evangelisches Krankenhaus Castrop-Rauxel	Krankenhaus Grutholzallee	44577	Castrop-Rauxel	Nordrhein-Westfalen	1	1
Evangelisches Krankenhaus Herne	Herne-Mitte	44623	Herne	Nordrhein-Westfalen	2			1	1
Marien Hospital Herne, Universitätsklinikum der Ruhr-Universität Bochum	Marien Hospital Herne - Universitätsklinikum der Ruhr-Universität Bochum	44625	Herne	Nordrhein-Westfalen	2			1	1
Rheumazentrum Ruhrgebiet	Hauptstandort	44649	Herne	Nordrhein-Westfalen				1	1
St. Anna Hospital	Hauptstandort	44649	Herne	Nordrhein-Westfalen	2			1	1
Evangelisches Krankenhaus Herne	Herne-Eickel	44651	Herne	Nordrhein-Westfalen	1			1	1
Katholisches Klinikum Bochum gGmbH	Standort EH	44787	Bochum	Nordrhein-Westfalen	1			1	1
Berufsgenossenschaftliches Universitätsklinikum Bergmannsheil gGmbH	Bergmannsheil Bochum gGmbH	44789	Bochum	Nordrhein-Westfalen	2		1	1	1
Augusta-Kranken-Anstalt gGmbH	Augusta-Kranken-Anstalt - Betriebsstelle Bochum-Mitte	44791	Bochum	Nordrhein-Westfalen	2			1	1
Katholisches Klinikum Bochum gGmbH	Standort JH	44791	Bochum	Nordrhein-Westfalen	2			1	1
Katholisches Klinikum Bochum gGmbH	Standort MH-WAT/MLK	44866	Bochum	Nordrhein-Westfalen				1	1
Augusta-Kranken-Anstalt gGmbH	Augusta-Kranken-Anstalt - Betriebsstelle Bochum-Linden	44879	Bochum	Nordrhein-Westfalen				1	1
Universitätsklinikum Knappschaftskrankenhaus Bochum	UKBochum	44892	Bochum	Nordrhein-Westfalen	1	1		1	1
Alfried Krupp Krankenhaus Rüttenscheid	Alfried Krupp Krankenhaus Essen Rüttenscheid	45131	Essen, Ruhr	Nordrhein-Westfalen	1	1		1	1
KEM I Evang. Kliniken Essen-Mitte gGmbH	Evang. Huyssens-Stiftung in Essen-Huttrop	45136	Essen, Ruhr	Nordrhein-Westfalen	1			1	1
Elisabeth-Krankenhaus Essen GmbH	Elisabeth-Krankenhaus Essen	45138	Essen, Ruhr	Nordrhein-Westfalen	2	1		1	1
Universitätsklinikum Essen	Herzchirurgie Huttrop	45138	Essen, Ruhr	Nordrhein-Westfalen				1	1
Universitätsklinikum Essen	Hauptstandort	45147	Essen, Ruhr	Nordrhein-Westfalen	3		1	1	1
Ruhrlandklinik, Westdeutsches Lungenzentrum am Universitätsklinikum Essen gGmbH	Ruhrlandklinik, Westdeutsches Lungenzentrum am Universitätsklinikum Essen gGmbH	45239	Essen, Ruhr	Nordrhein-Westfalen				1	1
St. Josef Krankenhaus Essen-Werden GmbH	St. Josef Krankenhaus Essen-Werden GmbH	45239	Essen, Ruhr	Nordrhein-Westfalen	1			1	1
KEM I Evang. Kliniken Essen-Mitte gGmbH	Evang. Krankenhaus Essen-Werden	45239	Essen, Ruhr	Nordrhein-Westfalen				1	1
Katholische Kliniken Ruhrhalbinsel	St. Josef-Krankenhaus Kupferdreh - Hauptstandort	45257	Essen, Ruhr	Nordrhein-Westfalen	1			1	1
KEM I Evang. Kliniken Essen-Mitte gGmbH	Evang. Krankenhaus Essen-Steele	45276	Essen, Ruhr	Nordrhein-Westfalen				1	1
Alfried Krupp Krankenhaus Steele	Alfried Krupp Krankenhaus Essen Steele	45276	Essen, Ruhr	Nordrhein-Westfalen	1			1	1
Katholisches Klinikum Essen GmbH	Philippusstift	45355	Essen, Ruhr	Nordrhein-Westfalen	2			1	1
St. Marien-Hospital Mülheim an der Ruhr GmbH	Hauptstandort	45468	Mülheim an der Ruhr	Nordrhein-Westfalen	1			1	1
Ev. Krankenhaus Mülheim GmbH	Evangelisches Krankenhaus Mülheim GmbH	45468	Mülheim an der Ruhr	Nordrhein-Westfalen	2			1	1
Augusta-Kranken-Anstalt gGmbH	Evangelisches Krankenhaus Hattingen	45525	Hattingen, Ruhr	Nordrhein-Westfalen	1	1
Katholisches Klinikum Bochum gGmbH	Standort BL	45527	Hattingen, Ruhr	Nordrhein-Westfalen		1
Katholische Kliniken Ruhrhalbinsel	St. Elisabeth-Krankenhaus Niederwenigern	45529	Hattingen, Ruhr	Nordrhein-Westfalen
Klinikum Vest GmbH	Knappschaftskrankenhaus Recklinghausen	45657	Recklinghausen, Westfalen	Nordrhein-Westfalen	2	1	1		1
Stiftungsklinikum Proselis gGmbH	Prosper-Hospital	45659	Recklinghausen, Westfalen	Nordrhein-Westfalen	2	1			1
Elisabeth-Krankenhaus Recklinghausen	Hauptstandort	45661	Recklinghausen, Westfalen	Nordrhein-Westfalen	2				1
Stiftungsklinikum Proselis gGmbH	St. Elisabeth-Hospital	45699	Herten, Westfalen	Nordrhein-Westfalen	1	1
KKRN Katholisches Klinikum Ruhrgebiet Nord GmbH	Gertrudis-Hospital Westerholt	45701	Herten, Westfalen	Nordrhein-Westfalen	1	1
Vestische Kinder- und Jugendklinik Datteln	Datteln	45711	Datteln	Nordrhein-Westfalen		1
St. Vincenz-Krankenhaus	Krankenhaus	45711	Datteln	Nordrhein-Westfalen	2	1
KKRN Katholisches Klinikum Ruhrgebiet Nord GmbH	St. Sixtus-Hospital Haltern am See	45721	Haltern am See	Nordrhein-Westfalen	1	1
St.-Laurentius-Stift	Krankenhausstandort	45731	Waltrop	Nordrhein-Westfalen
KKRN Katholisches Klinikum Ruhrgebiet Nord GmbH	Marien-Hospital Marl	45768	Marl, Westfalen	Nordrhein-Westfalen	2	1
Klinikum Vest GmbH	Paracelsus-Klinik Marl	45770	Marl, Westfalen	Nordrhein-Westfalen	1	1
Evangelische Kliniken Gelsenkirchen GmbH	Hauptstandort	45879	Gelsenkirchen	Nordrhein-Westfalen	2			1	1
Marienhospital Gelsenkirchen GmbH	Marienhospital Gelsenkirchen	45886	Gelsenkirchen	Nordrhein-Westfalen	2	1		1	1
Elisabeth-Krankenhaus GmbH	Elisabeth-Krankenhaus	45891	Gelsenkirchen	Nordrhein-Westfalen				1	1
Bergmannsheil und Kinderklinik Buer GmbH	Bergmannsheil und Kinderklinik Buer GmbH	45894	Gelsenkirchen	Nordrhein-Westfalen	2		1	1	1
Sankt Marien-Hospital Buer GmbH	Sankt Marien-Hospital Gelsenkirchen-Buer	45894	Gelsenkirchen	Nordrhein-Westfalen	2			1	1
Katholische Kliniken Emscher-Lippe GmbH	St. Josef-Hospital Gelsenkirchen-Horst	45899	Gelsenkirchen	Nordrhein-Westfalen		1		1	1
Katholische Kliniken Emscher-Lippe GmbH	St. Barbara-Hospital Gladbeck	45964	Gladbeck	Nordrhein-Westfalen	2
Helios St. Elisabeth Klinik Oberhausen	Helios St. Elisabeth Klinik Oberhausen	46045	Oberhausen, Rheinland	Nordrhein-Westfalen	1			1	1
Ev. Krankenhaus Oberhausen GmbH	Evangelisches Krankenhaus Oberhausen GmbH	46047	Oberhausen, Rheinland	Nordrhein-Westfalen	2			1	1
AMEOS Krankenhausgesellschaft Oberhausen mbH	AMEOS Klinikum St. Marien Oberhausen	46117	Oberhausen, Rheinland	Nordrhein-Westfalen				1	1
AMEOS Krankenhausgesellschaft Oberhausen mbH	AMEOS Klinikum St. Clemens Oberhausen	46145	Oberhausen, Rheinland	Nordrhein-Westfalen	3			1	1
Evangelisches Klinikum Niederrhein gGmbH	Johanniter Krankenhaus Oberhausen	46145	Oberhausen, Rheinland	Nordrhein-Westfalen				1	1
Marienhospital Bottrop gGmbH	Marienhospital Bottrop gGmbH	46236	Bottrop	Nordrhein-Westfalen	2	1			1
Knappschaftskrankenhaus Bottrop GmbH	Knappschaftskrankenhaus Bottrop	46242	Bottrop	Nordrhein-Westfalen	2	1			1
KKRN Katholisches Klinikum Ruhrgebiet Nord GmbH	St. Elisabeth-Krankenhaus Dorsten	46282	Dorsten	Nordrhein-Westfalen	1	1
Klinikum Westmünsterland	St. Marien-Hospital Borken	46325	Borken, Westfalen	Nordrhein-Westfalen	1	1
Klinikum Westmünsterland	St. Agnes-Hospital Bocholt	46397	Bocholt	Nordrhein-Westfalen	2	1
Augustahospital Anholt	Augustahospital Anholt	46419	Isselburg-Anholt	Nordrhein-Westfalen
St. Willibrord-Spital Emmerich-Rees gGmbH	St. Willibrord-Spital Emmerich-Rees gGmbH	46446	Emmerich am Rhein	Nordrhein-Westfalen	1	1
Marien-Hospital gGmbH	Marien-Hospital gGmbH	46483	Wesel am Rhein	Nordrhein-Westfalen	2
Evangelisches Krankenhaus Wesel GmbH	Evangelisches Krankenhaus Wesel GmbH	46485	Wesel am Rhein	Nordrhein-Westfalen	1	1
Sankt Josef-Hospital GmbH	Hauptstandort	46509	Xanten	Nordrhein-Westfalen	1	1
St. Vinzenz-Hospital	St. Vinzenz-Hospital	46535	Dinslaken	Nordrhein-Westfalen	1
Evangelisches Klinikum Niederrhein gGmbH	Evangelisches Krankenhaus Dinslaken	46535	Dinslaken	Nordrhein-Westfalen	1
Helios Klinikum Duisburg	Helios Marien Klinik	47053	Duisburg	Nordrhein-Westfalen	1			1	1
Evangelisches Krankenhaus BETHESDA gGmbH	Hauptstandort	47053	Duisburg	Nordrhein-Westfalen	1			1	1
Sana Kliniken Duisburg GmbH	Wedau-Kliniken	47055	Duisburg	Nordrhein-Westfalen	3		1	1	1
Evangelisches Klinikum Niederrhein gGmbH	Herzzentrum Duisburg	47137	Duisburg	Nordrhein-Westfalen		1		1	1
Helios Klinikum Duisburg	Helios St. Johannes Klinik	47166	Duisburg	Nordrhein-Westfalen	2			1	1
Evangelisches Klinikum Niederrhein gGmbH	Evangelisches Krankenhaus Duisburg-Nord	47169	Duisburg	Nordrhein-Westfalen	2		1	1	1
Helios Rhein-Ruhr Klinikum Duisburg	Helios Klinik Duisburg-Homberg	47198	Duisburg	Nordrhein-Westfalen	1			1	1
Johanniter Krankenhaus Rheinhausen	Johanniter Krankenhaus Rheinhausen	47228	Duisburg	Nordrhein-Westfalen	1	1		1	1
BG Klinikum Duisburg gGmbH	BG Klinikum Duisburg gGmbH	47249	Duisburg	Nordrhein-Westfalen	2		1	1	1
Helios Rhein-Ruhr Klinikum Duisburg	Helios Krankenhaus St. Anna	47259	Duisburg	Nordrhein-Westfalen	2	1		1	1
Krankenhaus Bethanien Moers	Hauptstandort Moers	47441	Moers	Nordrhein-Westfalen	2	1			1
St. Josef Krankenhaus Moers	St. Josef Krankenhaus Moers	47441	Moers	Nordrhein-Westfalen	2				1
St. Bernhard-Hospital Kamp-Lintfort GmbH	Hauptstandort	47475	Kamp-Lintfort	Nordrhein-Westfalen	2	1
Katholischen Karl-Leisner-Klinikum gGmbH - Standort St.-Antonius Hospital Kleve	Hauptstandort	47533	Kleve, Niederrhein	Nordrhein-Westfalen	2	1
LVR-Klinik Bedburg-Hau	Nassauerallee 93-97, 47533 Kleve	47533	Kleve	Nordrhein-Westfalen
LVR-Klinik Bedburg-Hau	Bahnstraße 6, 47551 Bedburg-Hau	47551	Bedburg-Hau	Nordrhein-Westfalen
Katholischen Karl-Leisner-Klinikum gGmbH, Standort Wilhelm-Anton-Hospital Goch	Hauptstandort	47574	Goch	Nordrhein-Westfalen	1	1
St.-Clemens-Hospital Geldern	St.-Clemens-Hospital	47608	Geldern	Nordrhein-Westfalen	1	1
Katholischen Karl-Leisner-Klinikum gGmbH - Standort Marienhospital Kevelaer	Hauptstandort	47623	Kevelaer	Nordrhein-Westfalen	1
Helios Klinikum Krefeld gGmbH	Helios Klinikum Krefeld	47805	Krefeld	Nordrhein-Westfalen	3		1	1	1
Krankenhaus Maria-Hilf Krefeld	Standort KH Maria-Hilf Krefeld	47805	Krefeld	Nordrhein-Westfalen	2	1		1	1
Klinik Königshof Krefeld	Klinik Königshof	47807	Krefeld	Nordrhein-Westfalen				1	1
Helios St. Josefshospital Uerdingen	Helios Krankenhaus St. Josefshospital	47829	Krefeld	Nordrhein-Westfalen	1			1	1
Helios Klinikum Krefeld gGmbH	Helios Cäcilien Hospital Hüls	47839	Krefeld	Nordrhein-Westfalen	1			1	1
Hospital zum Heiligen Geist GmbH & Co KG	Hospital zum Heiligen Geist	47906	Kempen, Niederrhein	Nordrhein-Westfalen	1
Ludgerus-Kliniken Münster GmbH	Raphaelsklinik Münster	48143	Münster, Westfalen	Nordrhein-Westfalen	2			1	1
St. Franziskus-Hospital GmbH	St. Franziskus-Hospital Münster	48145	Münster, Westfalen	Nordrhein-Westfalen	2		1	1	1
Ev. Krankenhaus Johannisstift	Ev. Krankenhaus Johannisstift	48147	Münster, Westfalen	Nordrhein-Westfalen	1			1	1
LWL-Klinik Münster	LWL-Klinik Münster	48147	Münster, Westfalen	Nordrhein-Westfalen				1	1
Universitätsklinikum Münster	Universitätsklinikum Münster	48149	Münster, Westfalen	Nordrhein-Westfalen	3	1	1	1	1
Ludgerus-Kliniken Münster GmbH	Clemenshospital Münster	48153	Münster, Westfalen	Nordrhein-Westfalen	3		1	1	1
Fachklinik Hornheide	Fachklinik Hornheide	48157	Münster, Westfalen	Nordrhein-Westfalen				1	1
Herz-Jesu Krankenhaus Münster-Hiltrup	Herz-Jesu-Krankenhaus Münster-Hiltrup	48165	Münster, Westfalen	Nordrhein-Westfalen	1	1		1	1
Josephs-Hospital Warendorf	Josephs-Hospital Warendorf	48231	Warendorf	Nordrhein-Westfalen	2	1
Christophorus-Kliniken	Christophorus-Kliniken, Standort Dülmen	48249	Dülmen	Nordrhein-Westfalen
Maria-Josef-Hospital Greven GmbH	Maria-Josef-Hospital Greven	48268	Greven, Westfalen	Nordrhein-Westfalen	1	1
Christophorus-Kliniken	Christophorus-Klinken, Standort Nottuln	48301	Nottuln	Nordrhein-Westfalen
St. Josef-Stift Sendenhorst	St. Josef-Stift	48324	Sendenhorst	Nordrhein-Westfalen
Klinikum Rheine	Hauptstandort	48431	Rheine	Nordrhein-Westfalen	2
Paulinenkrankenhaus Bad Bentheim	Hauptstandort	48455	Bad Bentheim	Niedersachsen
Fachklinik Bad Bentheim, Thermalsole- und Schwefelbad Bentheim GmbH	Fachklinik Bad Bentheim	48455	Bad Bentheim	Niedersachsen
Euregio-Klinik Albert-Schweitzer-Straße GmbH	Euregio-Klinik Albert-Schweitzer-Straße GmbH	48527	Nordhorn	Niedersachsen	2	1
UKM Marienhospital Steinfurt	UKM Marienhospital Steinfurt - Krankenhaus	48565	Steinfurt, Westfalen	Nordrhein-Westfalen	1
St. Antonius-Hospital Gronau	Hauptstandort	48599	Gronau	Nordrhein-Westfalen	1	1
Ev. Lukas-Krankenhaus	Ev. Lukas-Krankenhaus	48599	Gronau(Westfalen)	Nordrhein-Westfalen
Christophorus-Kliniken	Christophorus-Kliniken, Standort Coesfeld	48653	Coesfeld	Nordrhein-Westfalen	2		1
Klinikum Westmünsterland	St. Marien-Krankenhaus Ahaus	48683	Ahaus	Nordrhein-Westfalen	1		1
Klinikum Westmünsterland	St. Marien-Hospital Vreden	48691	Vreden	Nordrhein-Westfalen
Christliches Kinderhospital Osnabrück GmbH	Christliches Kinderhospital Osnabrück - Hauptstandort	49074	Osnabrück	Niedersachsen				1	1
Marienhospital Osnabrück	Hauptstandort	49074	Osnabrück	Niedersachsen	2		1	1	1
Christliches Kinderhospital Osnabrück GmbH	Christliches Kinderhospital Osnabrück - Station 9	49076	Osnabrück	Niedersachsen				1	1
Klinikum Osnabrück GmbH	Hauptstandort	49076	Osnabrück	Niedersachsen	3		1	1	1
Marienhospital Osnabrück	Marienhospital Osnabrück Standort Natruper Holz	49076	Osnabrück	Niedersachsen	1	1		1	1
Franziskus-Hospital Harderberg	Hauptstandort	49124	Georgsmarienhütte	Niedersachsen	1
Krankenhaus St. Raphael	Hauptstandort	49179	Ostercappeln	Niedersachsen	1	1
Schüchtermann-Schiller`sche Kliniken Bad Rothenfelde GmbH & Co. KG	Hauptstandort	49214	Bad Rothenfelde	Niedersachsen			1
Johann-Wilhelm-Ritter-Klinik Zentrum für dermatologische Phototherapie GmbH & Co. KG	Hauptstandort	49214	Bad Rothenfelde	Niedersachsen
Augenklinik Dr. Georg Bad Rothenfelde GmbH & Co.KG	Bad Rothenfelde	49214	Bad Rothenfelde	Niedersachsen
Christliches Klinikum Melle	Hauptstandort	49324	Melle, Wiehengeb	Niedersachsen	1	1
Klinik Diepholz	Klinik Diepholz	49356	Diepholz	Niedersachsen	1	1
St. Marienhospital Vechta gemeinnützige GmbH	St. Marienhospital	49377	Vechta	Niedersachsen	2	1
St. Franziskus-Hospital gemeinnützige GmbH	St. Franziskus-Hospital gGmbh	49393	Lohne(Oldenburg)	Niedersachsen	1
Krankenhaus St. Elisabeth gemeinnützige GmbH	Damme	49401	Damme, Dümmer	Niedersachsen	1		1
Klinikum Ibbenbüren	Hauptstandort	49477	Ibbenbüren	Nordrhein-Westfalen	2
Helios Klinik Lengerich	Helios Klinik Lengerich	49525	Lengerich, Westfalen	Nordrhein-Westfalen	1	1	1
Niels-Stensen-Kliniken Bramsche	Hauptstandort	49565	Bramsche, Hase	Niedersachsen		1
Marienhospital Ankum-Bersenbrück	Hauptstandort	49577	Ankum	Niedersachsen	2	1
Christliches Krankenhaus Quakenbrück	Hauptstandort	49610	Quakenbrück	Niedersachsen	2	1
St. Anna Klinik Löningen	St. Anna Klinik Löningen	49624	Löningen	Niedersachsen	1
St. Josefs-Hospital Cloppenburg gGmbH	Hauptstandort St. Josefs-Hospital Cloppenburg gGmbH	49661	Cloppenburg	Niedersachsen	1	1
Krankenhaus Ludmillenstift	Hauptstandort	49716	Meppen	Niedersachsen	3		1
St.-Vinzenz-Hospital	Hauptstandort	49740	Haselünne	Niedersachsen
Hümmling Hospital Sögel	Hümmling Hospital Sögel	49751	Sögel	Niedersachsen	1
Bonifatius Hospital Lingen gGmbH	Bonifatius Hospital Lingen gGmbH	49808	Lingen(Ems)	Niedersachsen	2		1
Hedon Klinik akut	Hedon Klinik	49811	Lingen(Ems)	Niedersachsen
Elisabeth-Krankenhaus Thuine	Hauptstandort	49832	Thuine, Emsl	Niedersachsen	1		1
Maria-Hilf-Krankenhaus	Maria-Hilf-Krankenhaus	50126	Bergheim, Erft	Nordrhein-Westfalen	1
St. Hubertus-Stift GmbH	Hauptstandort	50181	Bedburg, Erft	Nordrhein-Westfalen	1
St. Katharinen-Hospital GmbH	St. Katharinen-Hospital	50226	Frechen	Nordrhein-Westfalen	2		1
Marienhospital Brühl GmbH	Marienhospital Brühl	50321	Brühl, Rheinland	Nordrhein-Westfalen	1
Sana-Krankenhaus Hürth GmbH	Hauptstandort inkl. ZNA	50354	Hürth, Rheinland	Nordrhein-Westfalen	1
Marien-Hospital Erftstadt-Frauenthal	Hauptstandort	50374	Erftstadt	Nordrhein-Westfalen	1	1
Dreifaltigkeits-Krankenhaus Wesseling	Dreifaltigkeits-Krankenhaus Wesseling	50389	Wesseling, Rheinland	Nordrhein-Westfalen	1
St. Marien-Hospital	Hauptstandort	50668	Köln	Nordrhein-Westfalen				1	1
Krankenhaus der Augustinerinnen	Krankenhaus der Augustinerinnen	50678	Köln	Nordrhein-Westfalen	2			1	1
IK Eduardus-Krankenhaus	Eduardus-Krankenhaus	50679	Köln	Nordrhein-Westfalen	1	1		1	1
St. Vinzenz-Hospital GmbH	St. Vinzenz-Hospital	50733	Köln	Nordrhein-Westfalen	2		1	1	1
Kliniken der Stadt Köln - Standort Riehl	Kliniken der Stadt Köln gGmbH - Kinderkrankenhaus Amsterdamer Strasse	50735	Köln	Nordrhein-Westfalen		1		1	1
St. Agatha Krankenhaus	Hauptstandort	50735	Köln	Nordrhein-Westfalen	1			1	1
Heilig Geist-Krankenhaus GmbH	Hauptstandort	50737	Köln	Nordrhein-Westfalen	1	1		1	1
St. Franziskus-Hospital GmbH	St. Franziskus-Hospital GmbH	50825	Köln	Nordrhein-Westfalen	1			1	1
St. Hildegardis Krankenhaus Köln	Hauptstandort	50931	Köln	Nordrhein-Westfalen	1	1		1	1
Evangelisches Klinikum Köln Weyertal	Evangelisches Klinikum Köln Weyertal	50931	Köln	Nordrhein-Westfalen	1			1	1
Sana Dreifaltigkeits-Krankenhaus Köln	Hauptstandort	50933	Köln	Nordrhein-Westfalen				1	1
St. Elisabeth-Krankenhaus GmbH	Hauptstandort	50935	Köln	Nordrhein-Westfalen	1			1	1
Universitätsklinikum Köln (AöR)	Universitätsklinikum Köln	50937	Köln	Nordrhein-Westfalen	3		1	1	1
St. Antonius Krankenhaus	St. Antonius Krankenhaus	50968	Köln	Nordrhein-Westfalen	1	1		1	1
Kliniken der Stadt Köln Standort Holweide	Kliniken der Stadt Köln gGmbH - Krankenhaus Holweide	51067	Köln	Nordrhein-Westfalen	1	1		1	1
Universitätsklinikum Köln (AöR)	CardioCliniC Köln	51103	Köln	Nordrhein-Westfalen				1	1
Evangelisches Krankenhaus Kalk gGmbH	Evangelisches Krankenhaus Kalk gGmbH	51103	Köln	Nordrhein-Westfalen	1			1	1
Kliniken der Stadt Köln Standort Merheim	Krankenhaus Merheim	51109	Köln	Nordrhein-Westfalen	3		1	1	1
RehaNovaKöln Frühreha (akut)	Köln	51109	Köln	Nordrhein-Westfalen				1	1
Krankenhaus Porz am Rhein gGmbH	Hauptstandort	51149	Köln	Nordrhein-Westfalen	2	1	1	1	1
Klinikum Leverkusen	Hauptstandort	51375	Leverkusen	Nordrhein-Westfalen	3	1	1	1	1
Katholische Kranken- und Pflegeeinrichtungen Leverkusen	St. Remigius Krankenhaus Opladen	51379	Leverkusen	Nordrhein-Westfalen	1			1	1
GFO Kliniken Rhein-Berg	Vinzenz Pallotti Hospital	51429	Bergisch Gladbach	Nordrhein-Westfalen	1	1			1
GFO Kliniken Rhein-Berg	Marien-Krankenhaus	51465	Bergisch Gladbach	Nordrhein-Westfalen	1				1
Evangelisches Krankenhaus Bergisch Gladbach gGmbH	Evangelisches Krankenhaus Bergisch Gladbach gGmbH	51465	Bergisch Gladbach	Nordrhein-Westfalen	2	1			1
Klinikum Oberberg	Kreiskrankenhaus Waldbröl	51545	Waldbröl	Nordrhein-Westfalen	1		1
MediClin Klinik Reichshof	MediClin Klinik Reichshof	51580	Reichshof	Nordrhein-Westfalen
Dr. Becker Rhein-Sieg-Klinik	Rheinisch-westfälisches Zentrum für Frührehabilitation und Beatmung in der Dr. Becker Rhein-Sieg-Klinik	51588	Nümbrecht	Nordrhein-Westfalen
Klinikum Oberberg	Kreiskrankenhaus Gummersbach	51643	Gummersbach	Nordrhein-Westfalen	1		1
Helios Klinik Wipperfürth	Helios Klinik Wipperfürth	51688	Wipperfürth	Nordrhein-Westfalen	1	1
Katholische Kliniken Oberberg gGmbH	St. Josef-Krankenhaus	51766	Engelskirchen	Nordrhein-Westfalen	1
Luisenhospital Aachen	Luisenhospital Aachen	52064	Aachen	Nordrhein-Westfalen	1			1	1
Kath. Stiftung Marienhospital Aachen	Marienhospital Aachen	52066	Aachen	Nordrhein-Westfalen	2			1	1
Universitätsklinikum Aachen AöR	Uniklinikum Aachen | Hauptgebäude	52074	Aachen	Nordrhein-Westfalen	3			1	1
Universitätsklinikum Aachen AöR	Universitätsklinikum Aachen | Franziskus	52074	Aachen	Nordrhein-Westfalen	1			1	1
Rhein-Maas Klinikum GmbH	Rhein-Maas Klinikum GmbH	52146	Würselen	Nordrhein-Westfalen	2		1
Eifelklinik St. Brigida	Eifelklinik St. Brigida	52152	Simmerath	Nordrhein-Westfalen	1
Bethlehem-Gesundheitszentrum Stolberg gGmbH	Hauptstandort	52222	Stolberg	Nordrhein-Westfalen	1	1
St.-Antonius-Hospital gGmbH Eschweiler	Hauptstandort	52249	Eschweiler, Rheinland	Nordrhein-Westfalen	2		1
Krankenhaus Düren gem. GmbH	Krankenhaus Düren gem. GmbH	52351	Düren, Rheinland	Nordrhein-Westfalen	2	1
St.Marien-Hospital gGmbH	St. Marien-Hospital Haupteingeng	52353	Düren, Rheinland	Nordrhein-Westfalen	1	1
St. Augustinus Krankenhaus gGmbH	Krankenhaus	52355	Düren, Rheinland	Nordrhein-Westfalen	1	1
St. Elisabeth Krankenhaus Jülich	St. Elisabeth Krankenhaus Jülich	52428	Jülich	Nordrhein-Westfalen	1
St. Josef-Krankenhaus Linnich	St. Josef-Krankenhaus Linnich	52441	Linnich	Nordrhein-Westfalen	1
St. Elisabeth-Krankenhaus Geilenkirchen	Geilenkirchen	52511	Geilenkirchen	Nordrhein-Westfalen	1	1
Städtisches Krankenhaus Heinsberg GmbH	Hauptstandort	52525	Heinsberg, Rheinland	Nordrhein-Westfalen	1	1
LVR-Klinik Bonn	Kaiser-Karl-Ring 20, 53111 Bonn	53111	Bonn	Nordrhein-Westfalen				1	1
Johanniter GmbH, Johanniter-Krankenhaus	Johanniter-Krankenhaus Bonn	53113	Bonn	Nordrhein-Westfalen	1			1	1
Gemeinschaftskrankenhaus Bonn gGmbH	St. Petrus Krankenhaus	53113	Bonn	Nordrhein-Westfalen	1			1	1
GFO Kliniken Bonn	St. Marien	53115	Bonn	Nordrhein-Westfalen	1			1	1
LVR-Klinik Bonn	Waldenburger Ring 46, 53119 Bonn	53119	Bonn	Nordrhein-Westfalen				1	1
Helios Klinikum Bonn/Rhein-Sieg	Hauptstandort	53123	Bonn	Nordrhein-Westfalen	1	1	1	1	1
Universitätsklinikum Bonn	Universitätsklinikum Bonn	53127	Bonn	Nordrhein-Westfalen	3		1	1	1
Dr. Hoefer-Janker GbmH & Co Klinik KG	Dr. Hoefer-Janker GbmH & Co Klinik KG	53129	Bonn	Nordrhein-Westfalen				1	1
Neurologisches Rehabilitationszentrum Godeshöhe e.V. Akut-Frührehabilitation	Neurologisches Rehabilitationszentrum Godeshöhe e.V., Bonn - Bad Godesberg	53177	Bonn	Nordrhein-Westfalen				1	1
Johanniter GmbH, Waldkrankenhaus	Waldkrankenhaus Bonn	53177	Bonn	Nordrhein-Westfalen	1			1	1
Augenklinik Dardenne SE	Hauptstandort	53177	Bonn	Nordrhein-Westfalen				1	1
GFO Kliniken Bonn	St. Josef	53225	Bonn	Nordrhein-Westfalen	1			1	1
Verbund-KH Linz-Remagen	Krankenhaus Maria Stern Remagen	53424	Remagen	Rheinland-Pfalz	1	1
VENEN-CLINIC, Fachkrankenhaus für Venen- u. Enddarmerkrankungen	VENEN-CLINIC	53474	Bad Neuenahr-Ahrweiler	Rheinland-Pfalz
Gefäss-Zentrum im Kreis Ahrweiler GmbH	Gefäss-Zentrum im Kreis Ahrweiler GmbH	53474	Bad Neuenahr-Ahrweiler	Rheinland-Pfalz
Marienhaus Klinikum im Kreis Ahrweiler	Krankenhaus Maria Hilf Bad Neuenahr - Ahrweiler	53474	Bad Neuenahr-Ahrweiler	Rheinland-Pfalz	2	1
Ahrtal-Klinik	Ahrtal-Klinik	53489	Sinzig, Rhein	Rheinland-Pfalz
Verbund-KH Linz-Remagen	Franziskus-Krankenhaus Linz	53545	Linz am Rhein	Rheinland-Pfalz	1	1
DRK Kamillus Klinik Asbach	DRK Kamillus Klinik Asbach	53567	Asbach, Westerwald	Rheinland-Pfalz		1
GFO Kliniken Bonn	CURA Krankenhaus	53604	Bad Honnef	Nordrhein-Westfalen	1
Helios Klinikum Siegburg	Helios Klinikum Siegburg	53721	Siegburg	Nordrhein-Westfalen	2
Asklepios Klinik Sankt Augustin GmbH	Asklepios Klinik Sankt Augustin GmbH	53757	Sankt Augustin	Nordrhein-Westfalen		1
St. Franziskus Krankenhaus GmbH	St. Franziskus Krankenhaus GmbH	53783	Eitorf	Nordrhein-Westfalen	1	1
GFO Kliniken Troisdorf	GFO Kliniken Troisdorf Betriebsstätte St. Josef Troisdorf	53840	Troisdorf	Nordrhein-Westfalen	1
GFO Kliniken Troisdorf	GFO Kliniken Troisdorf Betriebsstätte St. Johannes Troisdorf-Sieglar	53844	Troisdorf	Nordrhein-Westfalen	1		1
Marien-Hospital Euskirchen GmbH	Marien-Hospital Euskirchen GmbH	53879	Euskirchen	Nordrhein-Westfalen	2	1
Kreiskrankenhaus Mechernich GmbH	Krankenhaus Mechernich	53894	Mechernich	Nordrhein-Westfalen	2		1
Kreiskrankenhaus Mechernich GmbH	Krankenhaus Schleiden	53937	Schleiden, Eifel	Nordrhein-Westfalen	1
Klinikum Mutterhaus der Borromäerinnen gGmbH	Standort Mitte/Nord	54290	Trier	Rheinland-Pfalz	2	1	1		1
Krankenhaus der Barmherzigen Brüder Trier	Trier	54292	Trier	Rheinland-Pfalz	3		1		1
St. Josef-Krankenhaus	St. Josef-Krankenhaus	54411	Hermeskeil	Rheinland-Pfalz	1	1
Kreiskrankenhaus St. Franziskus Saarburg GmbH	Kreiskrankenhaus St. Franziskus Saarburg GmbH	54439	Saarburg, Saar	Rheinland-Pfalz	1
Verbundkrankenhaus Bernkastel/Wittlich	Cusanus Krankenhaus Bernkastel-Kues	54470	Bernkastel-Kues	Rheinland-Pfalz
Verbundkrankenhaus Bernkastel/Wittlich	St. Elisabeth Krankenhaus Wittlich	54516	Wittlich	Rheinland-Pfalz	2		1
Krankenhaus Maria Hilf, 54550 Daun	Krankenhaus Maria Hilf Daun	54550	Daun	Rheinland-Pfalz	1	1
Marienhaus Klinikum Eifel	Marienhaus Klinikum Eifel Gerolstein	54568	Gerolstein	Rheinland-Pfalz	1
St. Joseph-Krankenhaus	St. Joseph-Krankenhaus	54595	Prüm	Rheinland-Pfalz	1
Marienhaus Klinikum Eifel	Marienhaus Klinikum Eifel Bitburg	54634	Bitburg	Rheinland-Pfalz	2	1
Universitätsmedizin der Johannes Gutenberg-Universität Mainz	Hauptstandort UM	55131	Mainz	Rheinland-Pfalz	3		1	1	1
Marienhaus Klinikum Mainz	Marienhaus Klinikum Mainz (Hauptstandort)	55131	Mainz	Rheinland-Pfalz	2			1	1
DRK Schmerz-Zentrum Mainz	DRK Schmerz-Zentrum Mainz	55131	Mainz	Rheinland-Pfalz				1	1
Rheinhessen-Fachklinik	Rheinhessen-Fachklinik Alzey	55232	Alzey	Rheinland-Pfalz
DRK-Krankenhaus Alzey	DRK Krankenhaus Alzey	55232	Alzey	Rheinland-Pfalz	1
Heilig-Geist-Hospital Bingen gGmbH	Hauptstandort	55411	Bingen am Rhein	Rheinland-Pfalz	1	1
Gesellschaft für Mikroneurochirurgie mbH	Gesellschaft für Mikroneurochirurgie	55457	Gensingen	Rheinland-Pfalz
Hunsrück Klinik, kreuznacher diakonie	Hunsrück Klinik, kreuznacher diakonie	55469	Simmern, Hunsrück	Rheinland-Pfalz	1
Diakonie Krankenhaus Kreuznacher Diakonie	Hauptstandort	55543	Bad Kreuznach	Rheinland-Pfalz	1
Krankenhaus St. Marienwörth	Krankenhaus St. Marienwörth	55543	Bad Kreuznach	Rheinland-Pfalz	1		1
RZ Rheumazentrum Rheinland-Pfalz GmbH - Akutzentrum	Akutzentrum - ACURA Kliniken RLP GmbH	55543	Bad Kreuznach	Rheinland-Pfalz
Geriatrische Fachklinik Rheinhessen-Nahe	Geriatrische Fachklinik Rheinhessen-Nahe - Akutgeriatrie	55583	Bad Kreuznach	Rheinland-Pfalz
Gesundheitszentrum Glantal	Gesundheitszentrum Glantal	55590	Meisenheim, Glan	Rheinland-Pfalz	1	1
Diakonie Krankenhaus Kirn	Standort Kirn	55606	Kirn	Rheinland-Pfalz
Klinikum Idar-Oberstein GmbH	Klinikum Idar-Oberstein	55743	Idar-Oberstein	Rheinland-Pfalz	3	1
ESB Krankenhaus der Elisabeth-Stiftung, Walter-Bleicker-Platz, 55765 Birkenfeld	Elisabeth-Stiftung des DRK	55765	Birkenfeld, Nahe	Rheinland-Pfalz	1	1
Gemeinschaftsklinikum Mittelrhein gGmbH	Ev. Stift St. Martin	56068	Koblenz	Rheinland-Pfalz	2	1			1
BundeswehrZentralkrankenhaus Koblenz	Hauptstandort	56072	Koblenz	Rheinland-Pfalz			1		1
Katholisches Klinikum Koblenz Montabaur gGmbH	Standort Koblenz	56073	Koblenz	Rheinland-Pfalz	2	1			1
Gemeinschaftsklinikum Mittelrhein gGmbH	Kemperhof	56073	Koblenz	Rheinland-Pfalz	2	1	1		1
Medizinisches Zentrum Lahnhöhe	Klinik Lahnhöhe	56112	Lahnstein	Rheinland-Pfalz
St. Elisabeth Krankenhaus Lahnstein	Standort St. Elisabeth Krankenhaus Lahnstein	56112	Lahnstein	Rheinland-Pfalz
Paracelsus-Klinik Bad Ems	Paracelsus Klinik Bad Ems	56130	Bad Ems	Rheinland-Pfalz	1
Hufeland-Klinik Bad Ems	Standort Hufeland-Klinik	56130	Bad Ems	Rheinland-Pfalz
Gemeinschaftsklinikum Mittelrhein gGmbH	Hl. Geist	56154	Boppard	Rheinland-Pfalz	1
BDH-Klinik Vallendar gGmbH	Hauptstandort	56179	Vallendar	Rheinland-Pfalz
Evangelisches Krankenhaus Dierdorf/Selters gGmbH	Evangelischen Krankenhaus Dierdorf/Selters gGmbH Standort Selters	56242	Selters(Westerwald)	Rheinland-Pfalz
Evangelisches Krankenhaus Dierdorf/Selters gGmbH	Evangelischen Krankenhaus Dierdorf/Selters gGmbH Standort Dierdorf	56269	Dierdorf	Rheinland-Pfalz
Gemeinschaftsklinikum Mittelrhein gGmbH	Paulinenstift	56355	nastätten	Rheinland-Pfalz		1
Katholisches Klinikum Koblenz Montabaur gGmbH	Standort Montabaur	56410	Montabaur	Rheinland-Pfalz	1	1
Herz-Jesu-Krankenhaus Dernbach	Herz-Jesu-Krankenhaus Dernbach	56428	Dernbach(Westerwald)	Rheinland-Pfalz	1	1
Marienhaus Klinikum Bendorf - Neuwied - Waldbreitbach	Marienhaus Klinikum St. Elisabeth	56564	Neuwied	Rheinland-Pfalz	2		1
DRK Krankenhaus Neuwied	DRK Krankenhaus Neuwied	56564	Neuwied	Rheinland-Pfalz	1
Rhein-Mosel-Fachklinik	Rhein-Mosel-Fachklinik	56626	Andernach	Rheinland-Pfalz		1
St. Nikolaus-Stiftshospital	St. Nikolaus-Stiftshospital GmbH	56626	Andernach	Rheinland-Pfalz	1	1
Gemeinschaftsklinikum Mittelrhein gGmbH	St. Elisabeth	56727	Mayen	Rheinland-Pfalz	1	1
Marienkrankenhaus Cochem	Marienkrankenhaus Cochem	56812	Cochem	Rheinland-Pfalz	1	1
Klinikum Mittelmosel	Klinikum Mittelmosel	56856	Zell	Rheinland-Pfalz	1	1
Bergman Deutsche Klinik Bad Bertrich GmbH	Bergman Deutsche Klinik Bad Bertrich GmbH	56864	Bad Bertrich	Rheinland-Pfalz
DRK- Kinderklinik Siegen gGmbH	DRK Kinderklinik gGmbH	57072	Siegen	Nordrhein-Westfalen					1
Kreisklinikum Siegen GmbH	Standort Wellersbergstraße	57072	Siegen	Nordrhein-Westfalen					1
St. Marien-Krankenhaus Siegen	St. Marien-Krankenhaus Siegen	57072	Siegen	Nordrhein-Westfalen	2				1
DRK- Kinderklinik Siegen gGmbH	DRK Kinderklinik gGmbH Perinatalzentrum	57074	Siegen	Nordrhein-Westfalen			1		1
Diakonie Klinikum GmbH	Diakonie Klinikum Jung-Stilling Siegen	57074	Siegen	Nordrhein-Westfalen	3		1		1
Kreisklinikum Siegen GmbH	Hauptstandort	57076	Siegen	Nordrhein-Westfalen	2		1		1
Diakonie Klinikum GmbH	Diakonie Klinikum Bethesda Freudenberg	57258	Freudenberg, Westfalen	Nordrhein-Westfalen	1	1
VAMED Klinik Bad Berleburg	VAMED Klinik Bad Berleburg	57319	Bad Berleburg	Nordrhein-Westfalen	1	1
Katholisches Klinikum Südwestfalen	St. Josefs-Hospital	57368	Lennestadt	Nordrhein-Westfalen	1
Fachkrankenhaus Kloster Grafschaft GmbH	Haupstandort	57392	Schmallenberg	Nordrhein-Westfalen		1
Helios Klinik Attendorn	Helios Klinik Attendorn	57439	Attendorn	Nordrhein-Westfalen	1	1
Katholisches Klinikum Südwestfalen	St. Martinus-Hospital	57462	Olpe, Biggesee	Nordrhein-Westfalen	2	1
DRK Krankenhaus Kirchen	Standort 1	57548	Kirchen(Sieg)	Rheinland-Pfalz	1	1
DRK Krankenhaus Altenkirchen-Hachenburg	Standort Altenkirchen	57610	Altenkirchen(Westerwald)	Rheinland-Pfalz	1	1
DRK Krankenhaus Altenkirchen-Hachenburg	Standort Hachenburg	57627	Hachenburg	Rheinland-Pfalz	1	1
VAMED Klinik Hagen-Ambrock	Hauptstandort	58091	Hagen, Westfalen	Nordrhein-Westfalen		1		1	1
AGAPLESION Allgemeines Krankenhaus Hagen	Hauptstandort	58095	Hagen, Westfalen	Nordrhein-Westfalen	1	1		1	1
Kath. Krankenhaus Hagen gem. GmbH	St.-Josefs-Hospital	58097	Hagen, Westfalen	Nordrhein-Westfalen	1			1	1
Kath. Krankenhaus Hagen gem. GmbH	St.-Johannes-Hospital	58099	Hagen, Westfalen	Nordrhein-Westfalen		1		1	1
Kath. Krankenhaus Hagen gem. GmbH	Zentrum für seelische Gesundheit Elsey	58119	Hagen, Westfalen	Nordrhein-Westfalen				1	1
Ev. Krankenhaus Hagen-Haspe gGmbH	Ev. Krankenhaus Hagen-Haspe	58135	Hagen, Westfalen	Nordrhein-Westfalen	1			1	1
Marienkrankenhaus Schwerte	Marienkrankenhaus Schwerte	58239	Schwerte	Nordrhein-Westfalen	1
Orthopädische Klinik Volmarstein	Orthopädische Klinik Volmarstein	58300	Wetter(Ruhr)	Nordrhein-Westfalen
Gemeinschaftskrankenhaus Herdecke	Gemeinschaftskrankenhaus Herdecke - Hauptstandort	58313	Herdecke, Ruhr	Nordrhein-Westfalen	1	1
Helios Klinikum Schwelm GmbH	Helios Klinikum Schwelm	58332	Schwelm	Nordrhein-Westfalen	2	1
Marien Hospital Witten	Hauptstandort	58452	Witten	Nordrhein-Westfalen	2
Evangelisches Krankenhaus Witten gGmbH	Evangelisches Krankenhaus Witten gGmbH	58455	Witten	Nordrhein-Westfalen	1
Berglandklinik Lüdenscheid GmbH & Co. KG	Berglandklinik Lüdenscheid GmbH & Co. KG	58511	Lüdenscheid	Nordrhein-Westfalen
Klinikum Lüdenscheid	Klinikum Lüdenscheid	58515	Lüdenscheid	Nordrhein-Westfalen	3	1
Sportklinik Hellersen	Sportklinik Hellersen Lüdenscheid	58515	Lüdenscheid	Nordrhein-Westfalen
Katholische Kliniken im Märkischen Kreis, Iserlohn	St. Elisabeth-Hospital	58638	Iserlohn	Nordrhein-Westfalen	1	1
AGAPLESION Ev. Krankenhaus Bethanien Iserlohn gGmbH	AGAPLESION Ev. Krankenhaus Bethanien Iserlohn gGmbH	58644	Iserlohn	Nordrhein-Westfalen
Lungenklinik Hemer	Lungenklinik Hemer	58675	Hemer	Nordrhein-Westfalen		1
Paracelsus-Klinik Hemer GmbH	Hauptstandort	58675	Hemer	Nordrhein-Westfalen	1
Katholische Kliniken im Märkischen Kreis, Iserlohn	St. Vincenz Krankenhaus	58706	Menden	Nordrhein-Westfalen	1
Stadtklinik Werdohl	Stadtklinik Werdohl	58791	Werdohl	Nordrhein-Westfalen
radprax Krankenhaus Plettenberg GmbH	Hauptstandort	58840	Plettenberg	Nordrhein-Westfalen	1	1
Evangelisches Krankenhaus Hamm gGmbH	Hauptstandort	59063	Hamm, Westfalen	Nordrhein-Westfalen	1	1		1	1
St. Marien-Hospital Hamm	Standort Nassauerstraße	59065	Hamm, Westfalen	Nordrhein-Westfalen	1			1	1
St. Marien-Hospital Hamm	Standort Knappenstraße	59071	Hamm, Westfalen	Nordrhein-Westfalen				1	1
Klinik für Manuelle Therapie	Hauptstandort	59071	Hamm, Westfalen	Nordrhein-Westfalen				1	1
St. Barbara Klinik Hamm GmbH	St. Barbara Klinik Hamm-Heessen	59073	Hamm, Westfalen	Nordrhein-Westfalen	2			1	1
Klinikum Westfalen GmbH - KKDO, KaP, HK	Hellmig-Krankenhaus Kamen	59174	Kamen, Westfalen	Nordrhein-Westfalen	1	1
St. Franziskus-Hospital Ahlen	Hauptstandort	59227	Ahlen, Westfalen	Nordrhein-Westfalen	1	1
St. Elisabeth-Hospital Beckum GmbH	St. Elisabeth-Hospital Beckum, Hauptstandort	59269	Beckum, Westfalen	Nordrhein-Westfalen	1	1
Katholische Hospitalvereinigung Ostwestfalen gGmbH Bielefeld	Marienhospital Oelde	59302	Oelde, Westfalen	Nordrhein-Westfalen	1
St. Marien-Hospital Lüdinghausen GmbH	St. Marien-Hospital Lüdinghausen	59348	Lüdinghausen	Nordrhein-Westfalen	1
Katholisches Klinikum Lünen/Werne	St. Christophorus Krankenhaus Werne	59368	Werne	Nordrhein-Westfalen	1	1
Christliches Klinikum Unna	Christliches Klinikum Unna, Standort West	59423	Unna	Nordrhein-Westfalen	1	1
Christliches Klinikum Unna	Hauptstandort	59423	Unna	Nordrhein-Westfalen	2	1
Fachklinik für Kinderneurologie und Sozialpädiatrie Königsborn	Fachklinik für Kinderneurologie und Sozialpädiatrie Königsborn	59425	Unna	Nordrhein-Westfalen
Mariannen-Hospital Werl	Hauptstandort	59457	Werl	Nordrhein-Westfalen	1	1
Klinikum Stadt Soest gGmbH	Senator-Schwartz-Ring 8, Soest	59494	Soest, Westfalen	Nordrhein-Westfalen	2	1
Marienkrankenhaus Soest	Hauptstandort	59494	Soest, Westfalen	Nordrhein-Westfalen	2	1
Ev. Krankenhaus Lippstadt	Hauptstandort	59555	Lippstadt	Nordrhein-Westfalen	1	1
Dreifaltigkeits-Hospital gem. GmbH	Dreifaltigkeits-Hospital Lippstadt	59555	Lippstadt	Nordrhein-Westfalen	2
Krankenhaus Maria Hilf GmbH	Krankenhaus Maria Hilf GmbH	59581	Warstein	Nordrhein-Westfalen	1	1
Dreifaltigkeits-Hospital gem. GmbH	Hospital zum Hl. Geist, Geseke	59590	Geseke	Nordrhein-Westfalen
Hospital zum Hl. Geist gem. GmbH	Hospital zum Hl. Geist Geseke	59590	Geseke	Nordrhein-Westfalen
Dreifaltigkeits-Hospital gem. GmbH	Marien-Hospital Erwitte	59597	Erwitte	Nordrhein-Westfalen
Klinikum Hochsauerland GmbH	St. Johannes-Hospital	59755	Arnsberg, Westfalen	Nordrhein-Westfalen
Klinikum Hochsauerland GmbH	Karolinen-Hospital	59759	Arnsberg, Westfalen	Nordrhein-Westfalen	1		1
Klinikum Hochsauerland GmbH	Marienhospital Arnsberg	59821	Arnsberg, Westfalen	Nordrhein-Westfalen	1
Neurologische Klinik Sorpesee GmbH & Co. KG	Hauptstandort	59846	Sundern(Sauerland)	Nordrhein-Westfalen
Sauerlandklinik Hachen	Hauptstandort	59846	Sundern	Nordrhein-Westfalen
Klinikum Hochsauerland GmbH	St. Walburga-Krankenhaus	59870	Meschede	Nordrhein-Westfalen	2		1
Städt. Krankenhaus Maria-Hilf Brilon gGmbH	Hauptstandort	59929	Brilon	Nordrhein-Westfalen	1	1
Elisabeth-Klinik gGmbH, 59939 Olsberg	Standort Olsberg	59939	Olsberg	Nordrhein-Westfalen	1	1
St. Franziskus-Hospital gGmbH Winterberg	St. Franziskus-Hospital Winterberg gGmbH	59955	Winterberg, Westfalen	Nordrhein-Westfalen	1	1
Hospital zum Heiligen Geist	Hauptstandort	60311	Frankfurt am Main	Hessen	1		1	1	1
Bürgerhospital und Clementine Kinderhospital gGmbH	Clementine Kinderhospital	60316	Frankfurt am Main	Hessen				1	1
Frankfurter Rotkreuz-Kliniken	Frankfurter Rotkreuz-Kliniken - Klinik Rotes Kreuz	60316	Frankfurt am Main	Hessen				1	1
Bürgerhospital und Clementine Kinderhospital gGmbH	Bürgerhospital Frankfurt am Main	60318	Frankfurt am Main	Hessen	1			1	1
BG Unfallklinik Frankfurt am Main gGmbH	BG Unfallklinik Frankfurt am Main gGmbH	60389	Frankfurt am Main	Hessen			1	1	1
AGAPLESION Frankfurter Diakonie Kliniken gGmbH	AGAPLESION Bethanien Krankenhaus	60389	Frankfurt am Main	Hessen				1	1
Sankt Katharinen-Krankenhaus GmbH	Sankt-Katharinen-Krankenhaus	60389	Frankfurt am Main	Hessen	1			1	1
AGAPLESION Frankfurter Diakonie Kliniken gGmbH	AGAPLESION Markus Krankenhaus	60431	Frankfurt am Main	Hessen	2		1	1	1
St. Elisabethen- Krankenhaus Frankfurt	St. Elisabethen Krankenhaus	60487	Frankfurt am Main	Hessen	1			1	1
Krankenhaus Nordwest	Hauptstandort	60488	Frankfurt am Main	Hessen	3			1	1
Krankenhaus Sachsenhausen in Frankfurt am Main	Hauptstandort	60594	Frankfurt am Main	Hessen	1			1	1
Universitätsklinikum Frankfurt	Universitätsklinikum Frankfurt	60596	Frankfurt am Main	Hessen	3	1	1	1	1
Gesundheitszentrum Wetterau Bad Nauheim-Friedberg-Gedern	Bürgerhospital Friedberg	61169	Friedberg(Hessen)	Hessen	1
GZW Diabetes Klinik	GZW Diabetes-Klinik Bad Nauheim	61231	Bad Nauheim	Hessen
Gesundheitszentrum Wetterau Bad Nauheim-Friedberg-Gedern	Hochwald Krankenhaus Bad Nauheim	61231	Bad Nauheim	Hessen	2
Kerckhoff-Klinik gGmbH	Hauptstandort	61231	Bad Nauheim	Hessen		1
Hochtaunus-Kliniken gGmbH	Hochtaunus-Kliniken gGmbH Usingen	61250	Usingen	Hessen	1
Hochtaunus-Kliniken gGmbH	Hochtaunus-Kliniken gGmbH Bad Homburg	61352	Bad Homburg v d Höhe	Hessen	2		1
Klinik Hohe Mark	Klinik Hohe Mark	61440	Oberursel(Taunus)	Hessen
Asklepios Klinik Alsbach GmbH	Asklepios Neurologische Klinik Falkenstein	61462	Königstein im Taunus	Hessen
St Josef Krankenhaus Königstein	Hochtaunus-Kliniken gGmbH Königstein	61462	Königstein im Taunus	Hessen
Hochtaunus-Kliniken gGmbH	Hochtaunus-Kliniken gGmbH Königstein	61462	Königstein im Taunus	Hessen
Migräne- und Kopfschmerzklinik Königstein	Migräneklinik Königstein	61462	Königstein im Taunus	Hessen
Sana Klinikum Offenbach GmbH	Sana Klinikum Offenbach GmbH	63069	Offenbach am Main	Hessen	3		1		1
Dr. Frühauf Klinik	Dr. Frühauf Klinik	63071	Offenbach am Main	Hessen					1
Ketteler Krankenhaus	Ketteler Krankenhaus	63071	Offenbach am Main	Hessen	1				1
Asklepios Kliniken Langen - Seligenstadt GmbH	Asklepios Klinik Langen	63225	Langen(Hessen)	Hessen	2	1
Klinikum Hanau GmbH	Klinikum Hanau	63450	Hanau	Hessen	3	1			1
St. Vinzenz-Krankenhaus Hanau gGmbH	St. Vinzenz-Krankenhaus Hanau Haupthaus	63450	Hanau	Hessen	1				1
Asklepios Klinik Seligenstadt	Asklepios Klinik Seligenstadt	63500	Seligenstadt, Hess	Hessen	1
Main-Kinzig-Kliniken gGmbH Gelnhausen	Hauptstandort	63571	Gelnhausen	Hessen	2	1
MediClin Reha-Zentrum Bad Orb (Akut)	MediClin Reha-Zentrum Bad Orb	63619	Bad Orb	Hessen
Bergman Deutsche Klinik Büdingen GmbH	Capio Mathilden-Hospital	63654	Büdingen, Hess	Hessen	1
Asklepios Neurologische Klinik Bad Salzhausen	Asklepios Neurologische Klinik	63667	Nidda	Hessen
Kreiskrankenhaus Schotten	Kreiskrankenhaus Schotten	63679	Schotten, Hess	Hessen	1
Klinikum Aschaffenburg-Alzenau gemeinnützige GmbH	Standort Aschaffenburg	63739	Aschaffenburg	Bayern	3	1
Aschaffenburg	Klinik am Ziegelberg Frauenklinik Aschaffenburg	63739	Aschaffenburg	Bayern
Bergman Clinics Hofgartenklinik	Bergman Clinics Hofgartenklinik	63739	Aschaffenburg	Bayern
Vital Klinik GmbH & Co. KG	Hauptstandort	63755	Alzenau in Unterfranken	Bayern
Klinikum Aschaffenburg-Alzenau gemeinnützige GmbH	Standort Alzenau	63755	Alzenau in Unterfranken	Bayern		1
Helios-Klinik Erlenbach	Standort Miltenberg	63897	Miltenberg	Bayern
Helios-Klinik Erlenbach	Hauptstandort	63906	Erlenbach am Main	Bayern	1	1
Klinikum Darmstadt GmbH	Klinikum Darmstadt, Hauptstandort	64283	Darmstadt	Hessen	3		1	1	1
Stiftung Alice-Hospital vom Roten Kreuz zu Darmstadt	Alice-Hospital Darmstadt - Dieburger Straße	64287	Darmstadt	Hessen				1	1
Darmstädter gemeinnützige Kinderklinikenbetriebs-GmbH	Darmstädter Kinderkliniken Prinzessin Margaret	64287	Darmstadt	Hessen				1	1
AGAPLESION ELISABETHENSTIFT EVANGELSICHES KRANKENHAUS	AGAPLESION ELISABETHENSTIFT EVANGELISCHES KRANKENHAUS	64287	Darmstadt	Hessen	1			1	1
Kreiskliniken Darmstadt-Dieburg	Jugenheim	64342	Seeheim-Jugenheim	Hessen
Kreisklinik Groß-Gerau GmbH	Hauptstandort	64521	Groß-Gerau	Hessen	1	1
Heilig-Geist Hospital	Heilig-Geist Hospital	64625	Bensheim	Hessen	1
Kreiskrankenhaus Bergstraße gGmbH	Hauptstandort	64646	Heppenheim(Bergstraße)	Hessen	1	1
Schön Klinik Lorsch	Schön Klinik Lorsch SE & Co. KG	64653	Lorsch, Hess	Hessen
Kreiskrankenhaus Erbach	Hauptstandort	64711	Erbach, Odenw	Hessen	1		1
Asklepios Schlossberg Klinik Bad König	Hauptstandort	64732	Bad König	Hessen
Kreiskliniken Darmstadt-Dieburg	Groß-Umstadt	64823	Groß-Umstadt	Hessen	2	1	1
Otto-Fricke-Krankenhaus Paulinenberg	Otto-Fricke-Krankenhaus Paulinenberg Standort am St. Josefs-Hospital Wiesbaden	65189	Wiesbaden	Hessen				1	1
Universitätsmedizin der Johannes Gutenberg-Universität Mainz	Herzchirurgie der Universitätsmedizin Mainz am JoHo	65189	Wiesbaden	Hessen				1	1
St. Josefs-Hospital Wiesbaden GmbH	St. Josefs-Hospital Wiesbaden GmbH	65189	Wiesbaden	Hessen	3			1	1
MEDIAN Klinik NRZ Wiesbaden	MEDIAN Klinik NRZ Wiesbaden	65191	Wiesbaden	Hessen				1	1
Helios Aukamm-Klinik Wiesbaden GmbH	Helios Aukamm-Klinik Wiesbaden GmbH	65191	Wiesbaden	Hessen				1	1
DKD Helios Klinik Wiesbaden	DKD Helios Klinik Wiesbaden	65191	Wiesbaden	Hessen				1	1
Asklepios Paulinen Klinik Wiesbaden	Asklepios Paulinen Klinik Wiesbaden	65197	Wiesbaden	Hessen	1			1	1
Helios Dr. Horst Schmidt Kliniken GmbH	Helios Dr. Horst-Schmidt-Kliniken	65199	Wiesbaden	Hessen	3	1	1	1	1
DKD Helios Klinik Wiesbaden	Nebenbetriebsstätte Kinder- und Jugendmedizin- HSK Wiesbaden	65199	Wiesbaden	Hessen				1	1
Otto-Fricke-Krankenhaus Paulinenberg	Otto-Fricke-Krankenhaus Paulinenberg	65307	Bad Schwalbach	Hessen
St. Josefs-Hospital Rheingau GmbH	Rüdesheim am Rhein	65385	Rüdesheim am Rhein	Hessen	1
GPR Klinikum Rüsselsheim	Hauptstandort	65428	Rüsselsheim	Hessen	2	1
Helios Kliniken Idstein	Helios Klinik Idstein	65510	Idstein	Hessen	1
Medical Park Bad Camberg	Hauptstandort	65520	Bad Camberg	Hessen
St. Vincenz-Krankenhaus Limburg	Limburg	65549	Limburg an der Lahn	Hessen	3		1
St. Vincenz-Krankenhaus Diez	St. Vincenz Krankenhaus Diez	65582	Diez	Rheinland-Pfalz	1
Kliniken des Main-Taunus-Kreises GmbH	Kliniken des Main-Taunus-Kreises GmbH, Standort Hofheim am Taunus	65719	Hofheim am Taunus	Hessen			1
Wolfgang-Winckler-Haus Entgiftungsstation	Haupt- und einziger Standort	65779	Kelkheim(Taunus)	Hessen
Kliniken des Main-Taunus-Kreises GmbH	Kliniken des Main-Taunus-Kreises GmbH, Standort Bad Soden am Taunus	65812	Bad Soden am Taunus	Hessen	2
Klinikum Frankfurt Höchst GmbH	Klinikum Frankfurt Höchst	65929	Frankfurt am Main	Hessen	3	1	1	1	1
CaritasKlinikum Saarbrücken	St. Theresia Saarbrücken	66113	Saarbrücken	Saarland	2			1	1
Klinikum saarbrücken gGmbH	Hauptstandort	66119	Saarbrücken	Saarland	3	1	1	1	1
SHG-Kliniken Sonnenberg	SHG-Kliniken Sonnenberg	66119	Saarbrücken	Saarland				1	1
CaritasKlinikum Saarbrücken	St. Josef Dudweiler	66125	Saarbrücken	Saarland	1			1	1
Knappschaftsklinikum Saar GmbH, Krankenhaus Sulzbach	Krankenhaus Sulzbach	66280	Sulzbach, Saar	Saarland	1	1
SHG Kliniken Völklingen	SHG-Kliniken Völklingen	66333	Völklingen	Saarland		1
Knappschaftsklinikum Saar GmbH, Krankenhaus Püttlingen	Krankenhaus Püttlingen	66346	Püttlingen	Saarland	2	1
Kreiskrankenhaus St. Ingbert	Einziger Standort	66386	St. Ingbert	Saarland	1
Universitätsklinikum des Saarlandes	Universitätsklinikum des Saarlandes Homburg	66424	Homburg, Saar	Saarland	3	1	1
Nardini Klinikum GmbH	St. Elisabeth Zweibrücken	66482	Zweibrücken, Pfalz	Rheinland-Pfalz	1
Diakonie Klinikum Neunkirchen gGmbH	Diakonie Klinikum Neunkirchen gGmbH	66538	Neunkirchen, Saar	Saarland	1		1
Marienhausklinik St. Josef Kohlhof	Standort Kohlhof	66539	Neunkirchen, Saar	Saarland	1	1
Marienkrankenhaus St. Wendel	Marienkrankenhaus St. Wendel	66606	St. Wendel, Saar	Saarland	1	1
Klinikum Merzig gGmbH	Klinikum Merzig gGmbH	66663	Merzig	Saarland	1	1
DRK-Klinik Mettlach für Geriatrie und Rehabilitation	Hauptstandort	66693	Mettlach	Saarland
Marienhaus Klinikum St. Elisabeth Saarlouis	Marienhaus Klinikum St. Elisabeth Saarlouis	66740	Saarlouis	Saarland	2
Krankenhaus Saarlouis vom DRK	Hauptstandort	66740	Saarlouis	Saarland	1	1
St. Nikolaus-Hospital Wallerfangen	St. Nikolaus-Hospital Wallerfangen	66798	Wallerfangen	Saarland
Caritas Krankenhaus Lebach	Caritas Krankenhaus Lebach	66822	Lebach	Saarland	1	1
Nardini Klinikum GmbH	St. Johannis Landstuhl	66849	Landstuhl	Rheinland-Pfalz	1
Westpfalz-Klinikum Kaiserslautern - Kusel	Westpfalz-Klinikum StO Kusel	66869	Kusel	Rheinland-Pfalz	1	1
Städtisches Krankenhaus Pirmasens gGmbH	Städtisches Krankenhaus Pirmasens	66955	Pirmasens	Rheinland-Pfalz	2	1
Städtisches Krankenhaus Pirmasens gGmbH	Städtisches Krankenhaus Pirmasens Standort Rodalben	66976	Rodalben	Rheinland-Pfalz	1
Klinikum der Stadt Ludwigshafen am Rhein gGmbH	Klinikum Ludwigshafen	67063	Ludwigshafen am Rhein	Rheinland-Pfalz	2		1	1	1
St. Marienkrankenhaus und St. Annastiftskrankenhaus	St. Annastiftskrankenhaus Ludwigshafen	67065	Ludwigshafen am Rhein	Rheinland-Pfalz				1	1
St. Marienkrankenhaus und St. Annastiftskrankenhaus	St. Marienkrankenhaus Ludwigshafen	67067	Ludwigshafen am Rhein	Rheinland-Pfalz	1			1	1
Berufsgenossenschaftliche Unfallklinik Ludwigshafen	Berufsgenossenschaftliche Unfallklinik Ludwigshafen	67071	Ludwigshafen am Rhein	Rheinland-Pfalz			1	1	1
Krankenhaus Zum Guten Hirten Ludwigshafen	Hauptstandort	67071	Ludwigshafen am Rhein	Rheinland-Pfalz				1	1
Evangelische Krankenhaus Bad Dürkheim gGmbH	Evangelisches Krankenhaus Bad Dürkheim	67098	Bad Dürkheim	Rheinland-Pfalz	1	1
Stadtklinik Frankenthal	Stadtklinik Frankenthal	67227	Frankenthal(Pfalz)	Rheinland-Pfalz	1	1
Kreiskrankenhaus Grünstadt	Kreiskrankenhaus Grünstadt	67269	Grünstadt	Rheinland-Pfalz	1		1
Westpfalz-Klinikum Kirchheimbolanden - Rockenhausen	Westpfalz-Klinikum StO Kirchheimbolanden	67292	Kirchheimbolanden	Rheinland-Pfalz	1	1
Diakonissen-Stiftungs-Krankenhaus Speyer	Diakonissen-Stiftungs-Krankenhaus Speyer	67346	Speyer	Rheinland-Pfalz	1		1
Sankt Vincentius Krankenhaus Speyer	Hauptstandort	67346	Speyer	Rheinland-Pfalz	1	1
Marienhaus Klinikum Hetzelstift Neustadt/W	Hauptstandort	67434	Neustadt an der Weinstraße	Rheinland-Pfalz	2	1
Klinikum Worms gGmbH	Klinikum	67550	Worms	Rheinland-Pfalz	3		1
Westpfalz-Klinikum Kaiserslautern - Kusel	Westpfalz-Klinikum StO Kaiserslautern	67655	Kaiserslautern	Rheinland-Pfalz	3		1		1
Lutrina Klinik	Hauptstandort	67655	Kaiserslautern	Rheinland-Pfalz					1
Westpfalz-Klinikum Kirchheimbolanden - Rockenhausen	Westpfalz-Klinikum StO Rockenhausen	67806	Rockenhausen	Rheinland-Pfalz
Diako Mannheim	Diako Mannheim	68163	Mannheim	Baden-Württemberg	1			1	1
Theresienkrankenhaus und St. Hedwig-Klinik gGmbH	Theresienkrankenhaus	68165	Mannheim	Baden-Württemberg	2		1	1	1
Universitätsklinikum Mannheim Gmbh	Hauptstandort	68167	Mannheim	Baden-Württemberg	3		1	1	1
St. Josef Krankenhaus	Krankenhaus	68519	Viernheim	Hessen
St. Marien Krankenhaus Lampertheim GmbH	St. Marien Krankenhaus Lampertheim	68623	Lampertheim, Hess	Hessen
GRN-Klinik Schwetzingen	GRN-Klinik Schwetzingen	68723	Schwetzingen	Baden-Württemberg	1
St.Josefskrankenhaus Heidelberg GmbH	Hauptstandort	69115	Heidelberg, Neckar	Baden-Württemberg	1			1	1
Kliniken Schmieder Heidelberg	Kliniken Schmieder Heidelberg	69117	Heidelberg, Neckar	Baden-Württemberg				1	1
St. Vincentius-Krankenhaus gGmbH	St. Vincentius-Krankenhaus Heidelberg gGmbH	69117	Heidelberg, Neckar	Baden-Württemberg				1	1
Universitätsklinikum Heidelberg	Orthopädie	69118	Heidelberg, Neckar	Baden-Württemberg				1	1
Universitätsklinikum Heidelberg	Campus Neuenheimer Feld	69120	Heidelberg, Neckar	Baden-Württemberg	3		1	1	1
Nierenzentrum Heidelberg e.V.	Nierenzentrum Heidelberg e.V.	69120	Heidelberg, Neckar	Baden-Württemberg				1	1
Krankenhaus Salem	Hauptstandort	69121	Heidelberg, Neckar	Baden-Württemberg	1			1	1
Klinik Sankt Elisabeth Heidelberg gGmbH	Klinik Sankt Elisabeth gGmbH	69121	Heidelberg, Neckar	Baden-Württemberg				1	1
SRH Kurpfalzkrankenhaus Heidelberg GmbH	SRH Kurpfalzkrankenhaus Heidelberg GmbH	69123	Heidelberg, Neckar	Baden-Württemberg				1	1
Agaplesion Bethanien Krankenhaus Heidelberg	Agaplesion Bethanien Krankenhaus Heidelberg	69126	Heidelberg, Neckar	Baden-Württemberg				1	1
Thoraxklinik Heidelberg	Hauptstandort	69126	Heidelberg, Neckar	Baden-Württemberg				1	1
GRN-Klinik Eberbach	GRN-Klinik Eberbach	69412	Eberbach, Baden	Baden-Württemberg	1
GRN-Klinik Weinheim	GRN-Klinik Weinheim	69469	Weinheim, Bergstr	Baden-Württemberg	1
Klinikum Stuttgart	Klinikum Stuttgart - OH/FK - Olgahospital/Frauenklinik	70174	Stuttgart	Baden-Württemberg				1	1
Sana Herzchirurgie Stuttgart GmbH	Sana Herzchirurgie Stuttgart	70174	Stuttgart	Baden-Württemberg				1	1
Kliniken Schmieder Stuttgart	Kliniken Schmieder Stuttgart, Satellitenstation am Klinikum Stuttgart	70174	Stuttgart	Baden-Württemberg				1	1
Klinikum Stuttgart	Klinikum Stuttgart - KH - Katharinenhospital	70174	Stuttgart	Baden-Württemberg	3		1	1	1
Charlottenklinik für Augenheilkunde	Charlottenklinik für Augenheilkunde	70176	Stuttgart	Baden-Württemberg				1	1
Diakonie-Klinikum Stuttgart	Diakonie-Klinikum Stuttgart	70176	Stuttgart	Baden-Württemberg	2			1	1
Robert-Bosch-Krankenhaus	Sana Klinik Bethesda Stuttgart gGmbH	70184	Stuttgart	Baden-Württemberg	1			1	1
Robert-Bosch-Krankenhaus	Klinik Charlottenhaus	70184	Stuttgart	Baden-Württemberg				1	1
Karl-Olga-Krankenhaus	Karl-Olga-Krankenhaus	70190	Stuttgart	Baden-Württemberg	2			1	1
Marienhospital Stuttgart	Marienhospital Stuttgart	70199	Stuttgart	Baden-Württemberg	3		1	1	1
Sportklinik Stuttgart GmbH	Sportklinik Stuttgart GmbH	70372	Stuttgart	Baden-Württemberg				1	1
Krankenhaus vom Roten Kreuz Bad Cannstatt GmbH	Krankenhaus vom Roten Kreuz Bad Cannstatt GmbH	70372	Stuttgart	Baden-Württemberg				1	1
St. Anna-Klinik	Standort	70374	Stuttgart	Baden-Württemberg				1	1
Klinikum Stuttgart	Klinikum Stuttgart - KBC - Krankenhaus Bad Cannstatt	70374	Stuttgart	Baden-Württemberg	1			1	1
Robert-Bosch-Krankenhaus	Robert-Bosch-Krankenhaus	70376	Stuttgart	Baden-Württemberg	2		1	1	1
Die Filderklinik	Filderklinik	70794	Filderstadt	Baden-Württemberg	1	1
Kliniken Schmieder Stuttgart	Kliniken Schmieder Stuttgart	70839	Gerlingen, Württemberg	Baden-Württemberg
Klinikum Sindelfingen-Böblingen	Kliniken Böblingen	71032	Böblingen	Baden-Württemberg	1		1
Klinikum Sindelfingen-Böblingen	Kliniken Sindelfingen	71065	Sindelfingen	Baden-Württemberg	2		1
Kreiskrankenhaus Herrenberg	Krankenhaus Herrenberg	71083	Herrenberg im Gäu	Baden-Württemberg	1	1
Krankenhaus Leonberg	Krankenhaus Leonberg	71229	Leonberg, Württemberg	Baden-Württemberg	1		1
Waiblinger Zentralklinik GmbH	Waiblinger Zentralklinik GmbH	71332	Waiblingen, Rems	Baden-Württemberg
Rems-Murr-Klinikum Winnenden	Rems-Murr-Klinikum Winnenden	71364	Winnenden, Württemberg	Baden-Württemberg	3		1
Klinikum Ludwigsburg	Klinikum Ludwigsburg	71640	Ludwigsburg, Württemberg	Baden-Württemberg	3		1
Orthopädische Klinik Markgröningen	Orthopädische Klinik Markgröningen	71706	Markgröningen	Baden-Württemberg			1
Universitätsklinikum Tübingen	Hauptstandort	72076	Tübingen	Baden-Württemberg	3		1
Tropenklinik Paul-Lechler-Krankenhaus	Tropenklinik Paul-Lechler-Krankenhaus	72076	Tübingen	Baden-Württemberg
BG Klinik Ludwigshafen und Tübingen gGmbH	Standort Tübingen	72076	Tübingen	Baden-Württemberg			1
Winghofer Medicum Klinik GmbH	Hauptstandort	72108	Rottenburg am Neckar	Baden-Württemberg
Steinlach-Klinik GmbH, Mössingen	Steinlach-Klinik GmbH, Mössingen	72116	Mössingen	Baden-Württemberg
Kreisklinikum Calw-Nagold	Kliniken Nagold	72202	Nagold	Baden-Württemberg	1		1
Krankenhäuser Landkreis Freudenstadt gGmbH	Krankenhaus Freudenstadt	72250	Freudenstadt	Baden-Württemberg	2		1
Neurologische Klinik Selzer GmbH	Standort	72270	Baiersbronn	Baden-Württemberg
Zollernalb Klinikum gGmbH	Balingen	72336	Balingen	Baden-Württemberg	2		1
Zollernalb Klinikum gGmbH	Albstadt	72458	Albstadt, Württemberg	Baden-Württemberg	1
Acura Fachklinik GmbH	Hauptstandort	72461	Albstadt, Württemberg	Baden-Württemberg
SRH Kliniken Landkreis Sigmaringen GmbH	SRH Krankenhaus Sigmaringen	72488	Sigmaringen	Baden-Württemberg	2	1
Albklinik	Albklinik	72525	Münsingen, Württemberg	Baden-Württemberg	1
Klinikum am Steinenberg/Ermstalklinik	Ermstalklinik	72574	Bad Urach	Baden-Württemberg
m&i-Fachkliniken Hohenurach	Hauptstandort	72574	Bad Urach	Baden-Württemberg
medius KLINIKEN KIRCHEIM | NÜRTINGEN	medius KLINIK NÜRTINGEN	72622	Nürtingen	Baden-Württemberg	2		1
Klinikum am Steinenberg/Ermstalklinik	Klinikum am Steinenberg	72764	Reutlingen	Baden-Württemberg	3		1		1
Klinik im Kronprinzenbau	Klinik im Kronprinzenbau	72764	Reutlingen	Baden-Württemberg					1
ALB FILS KLINIKEN GmbH	Klinik am Eichert	73035	Göppingen	Baden-Württemberg	2		1
Klinikum Christophsbad	Hauptstandort	73035	Göppingen	Baden-Württemberg		1
medius KLINIKEN KIRCHEIM | NÜRTINGEN	medius KLINIK KIRCHHEIM	73230	Kirchheim unter Teck	Baden-Württemberg	1		1
ALB FILS KLINIKEN GmbH	Helfenstein Klinik	73312	Geislingen an der Steige	Baden-Württemberg
Ostalb-Klinikum Aalen	Ostalb-Klinikum Aalen	73430	Aalen, Württemberg	Baden-Württemberg	2		1
SRH Fachkrankenhaus Neresheim	SRH Fachkrankenhaus Neresheim	73450	Neresheim	Baden-Württemberg
St. Anna-Virngrund-Klinik Ellwangen	St. Anna-Virngrund-Klinik	73479	Ellwangen(Jagst)	Baden-Württemberg	1
Stauferklinikum Schwäbisch Gmünd	Stauferklinikum Schwäbisch Gmünd	73557	Mutlangen	Baden-Württemberg	2		1
Rems-Murr-Klinik Schorndorf	Rems-Murr-Klinik Schorndorf	73614	Schorndorf, Württemberg	Baden-Württemberg	2	1
Klinikum Esslingen	Hauptstandort	73730	Esslingen am Neckar	Baden-Württemberg	3		1
medius KLINIK OSTFILDERN-RUIT	medius KLINIK OSTFILDERN - RUIT	73760	Ostfildern	Baden-Württemberg	2		1
Urolog. Privatklinik Dr. med. E. Klein GmbH	Urologische Klinik am Lerchenberg	74074	Heilbronn	Baden-Württemberg					1
Klinik am Rathenauplatz	Klinik am Rathenauplatz	74074	Heilbronn	Baden-Württemberg					1
SLK-Kliniken Heilbronn GmbH- Klinikum am Gesundbrunnen Heilbronn	Klinikum am Gesundbrunnen	74078	Heilbronn	Baden-Württemberg	3		1		1
Klinikum Ludwigsburg	Neurochirurgische Fachabteilung der RKH Kliniken Ludwigsburg am SLK Heilbronn	74078	Heilbronn	Baden-Württemberg					1
Klinikum am Plattenwald	Klinikum am Plattenwald, Bad Friedrichshall	74177	Bad Friedrichshall	Baden-Württemberg	2
SLK-Kliniken Fachklinik Löwenstein	Klinik Löwenstein	74245	Löwenstein, Württemberg	Baden-Württemberg			1
Krankenhaus Bietigheim-Vaihingen	Krankenhaus Bietigheim	74321	Bietigheim-Bissingen	Baden-Württemberg	1
Diakonie-Klinikum Schwäbisch Hall gGmbH	Diakonie-Klinikum Schwäbisch Hall gGmbH - Hauptstandort	74523	Schwäbisch Hall	Baden-Württemberg	3		1
Landkreis Schwäbisch Hall Klinikum gGmbH	Crailsheim	74564	Crailsheim	Baden-Württemberg	1	1
Hohenloher Krankenhaus gGmbH	Hohenloher Krankenhaus Öhringen	74613	Öhringen	Baden-Württemberg	1	1
Neckar-Odenwald-Kliniken gGmbH Krankenhaus Buchen	Neckar-Odenwald-Kliniken gGmbH Krankenhaus Buchen	74722	Buchen(Odenwald)	Baden-Württemberg	1	1
Krankenhaus Hardheim	Krankenhaus Hardehim	74736	Hardheim, Odenw	Baden-Württemberg
Johannes-Diakonie Mosbach	Mosbach	74821	Mosbach, Baden	Baden-Württemberg
Neckar-Odenwald-Kliniken gGmbH Krankenhaus Mosbach	Neckar-Odenwald-Kliniken gGmbH Krankenhaus Mosbach	74821	Mosbach, Baden	Baden-Württemberg	1		1
GRN-Klinik Sinsheim	GRN-Klinik Sinsheim	74889	Sinsheim, Elsenz	Baden-Württemberg	1	1
Vulpius Klinik	Hauptstandort	74906	Bad Rappenau	Baden-Württemberg
Kliniken des Landkreises Karlsruhe	Rechbergklinik Bretten	75015	Bretten, Baden	Baden-Württemberg	1
Helios Klinikum Pforzheim GmbH	Helios Klinikum Pforzheim GmbH	75175	Pforzheim	Baden-Württemberg	3		1		1
Siloah St. Trupdert Klinikum	Siloah St. Trudpert Klinikum	75179	Pforzheim	Baden-Württemberg	2		1		1
ARCUS Klinik	ARCUS Klinik	75179	Pforzheim	Baden-Württemberg			1		1
Krankenhaus Neuenbürg	Krankenhaus Neuenbürg	75305	Neuenbürg, Württemberg	Baden-Württemberg
Rommel-Klinik GmbH	Rommel-Klinik	75323	Bad Wildbad	Baden-Württemberg
Kinderklinik Schömberg gGmbH	Kinderklinik Schömberg gGmbH	75328	Schömberg bei Neuenbürg, Württemberg	Baden-Württemberg
Kreisklinikum Calw-Nagold	Kliniken Calw	75365	Calw	Baden-Württemberg	1	1	1
Paracelsus Krankenhaus Unterlegenhardt e.V.	Paracelsus Krankenhaus Unterlengenhardt e.V.	75378	Bad Liebenzell	Baden-Württemberg
Krankenhaus Mühlacker	Krankenhaus Mühlacker	75417	Mühlacker	Baden-Württemberg	1	1
Klinik für Kinderneurologie und Sozialpädiatrie Kinderzentrum Maulbronn gGmbH	Klinik für Kinderneurologie und Sozialpädiatrie Kinderzentrum Maulbronn gGmbH	75433	Maulbronn	Baden-Württemberg
Städtisches Klinikum Karlsruhe gGmbH	Städtisches Klinikum	76133	Karlsruhe, Baden	Baden-Württemberg	3		1	1	1
Vincentius-Diakonissen-Kliniken Karlsruhe	St. Vincentius-Kliniken	76135	Karlsruhe, Baden	Baden-Württemberg	2		1	1	1
Helios Klinik für Herzchirurgie Karlsruhe	Helios Klinik für Herzchirurgie Karlsruhe	76185	Karlsruhe, Baden	Baden-Württemberg				1	1
Vincentius-Diakonissen-Kliniken Karlsruhe	Diakonissenkrankenhaus	76199	Karlsruhe, Baden	Baden-Württemberg	1		1	1	1
SRH Klinikum Karlsbad	SRH Klinikum Karlsbad-Langensteinbach	76307	Karlsbad	Baden-Württemberg	2		1
Klinikum Mittelbaden Rastatt-Forbach	Klinikum Mittelbaden Rastatt-Forbach Standort Rastatt	76437	Rastatt	Baden-Württemberg	2
Acura Kliniken Baden-Baden GmbH	Hauptstandort	76530	Baden-Baden	Baden-Württemberg
Klinikum Mittelbaden Baden-Baden Bühl	Klinikum Mittelbaden Baden-Baden Bühl Standort Balg	76532	Baden-Baden	Baden-Württemberg	1	1
MEDICLIN Reha-Zentrum Gernsbach	MEDICLIN Reha-Zentrum Gernsbach	76593	Gernsbach	Baden-Württemberg
Kliniken des Landkreises Karlsruhe	Fürst-Stirum-Klinik Bruchsal	76646	Bruchsal	Baden-Württemberg	2		1
Sankt Rochus Kliniken - Frührehabilitation Phase B	Sankt Rochus Kliniken	76669	Bad Schönborn	Baden-Württemberg
Asklepios Südpfalzkliniken GmbH	Asklepios Südpfalzklinik Germersheim	76726	Germersheim	Rheinland-Pfalz	1
Vinzentius-Krankenhaus Landau	Hauptstandort	76829	Landau in der Pfalz	Rheinland-Pfalz	1	1
Klinikum Landau-Südliche Weinstraße GmbH	Klinik Landau	76829	Landau in der Pfalz	Rheinland-Pfalz	1	1
Klinikum Landau-Südliche Weinstraße GmbH	Klinik Annweiler	76855	Annweiler am Trifels	Rheinland-Pfalz	1
Asklepios Südpfalzkliniken GmbH	Asklepios Südpfalzklinik Kandel	76870	Kandel, Pfalz	Rheinland-Pfalz	1	1
BioMed - Fachklinik für Onkologie, Immunologie und Hyperthermie	BioMed Klinik Betriebs GmbH	76887	Bad Bergzabern	Rheinland-Pfalz		1
Klinikum Landau-Südliche Weinstraße GmbH	Klinik Bad Bergzabern	76887	Bad Bergzabern	Rheinland-Pfalz	1	1
Pfalzklinikum für Psychiatrie und Neurologie, AdöR	Hauptstandort Klingenmünster	76889	Klingenmünster	Rheinland-Pfalz
Ortenau Klinikum Offenburg-Kehl	Offenburg	77654	Offenburg	Baden-Württemberg			1
Ortenau Klinikum Offenburg-Kehl	Kehl	77694	Kehl, Rhein	Baden-Württemberg	1
Epilepsiezentrum Kork	Epilepsiezentrum Kork	77694	Kehl, Rhein	Baden-Württemberg
Ortenau Klinikum Wolfach	Wolfach	77709	Wolfach	Baden-Württemberg
Parkinson-Klinik Ortenau	Wolfach	77709	Wolfach	Baden-Württemberg
Klinikum Mittelbaden Baden-Baden Bühl	Klinikum Mittelbaden Baden-Baden Bühl Standort Bühl	77815	Bühl, Baden	Baden-Württemberg
Ortenau Klinikum Achern	Achern	77855	Achern, Baden	Baden-Württemberg	1	1
Ortenau Klinikum Lahr-Ettenheim	Lahr	77933	Lahr, Schwarzwald	Baden-Württemberg	2		1
MediClin Herzzentrum Lahr/Baden	MediClin Herzzentrum Lahr/Baden	77933	Lahr, Schwarzwald	Baden-Württemberg		1
Schwarzwald-Baar Klinikum	Schwarzwald-Baar Klinikum, Villingen-Schwenningen	78052	Villingen-Schwenningen	Baden-Württemberg	3		1
Schwarzwald-Baar Klinikum	Schwarzwald-Baar Klinikum, Donaueschingen	78166	Donaueschingen	Baden-Württemberg	1		1
Hegau-Bodensee-Klinikum (Standorte: Singen, Radolfzell, Stühlingen)	Hegau-Bodensee-Klinikum Singen	78224	Singen(Hohentwiel)	Baden-Württemberg	3		1
Hegau-Jugendwerk	Hegau-Jugendwerk Gailingen	78262	Gailingen am Hochrhein	Baden-Württemberg
Hegau-Bodensee-Klinikum (Standorte: Singen, Radolfzell, Stühlingen)	Hegau-Bodensee-Klinikum Radolfzell	78315	Radolfzell am Bodensee	Baden-Württemberg	1
Krankenhaus Stockach GmbH	Stockach	78333	Stockach, Baden	Baden-Württemberg	1
Klinikum Konstanz GmbH	Klinikum Konstanz GmbH	78464	Konstanz	Baden-Württemberg	3		1
Herz- Zentrum Bodensee	Hauptstandort Herz-Zentrum	78464	Konstanz	Baden-Württemberg
Kliniken Schmieder Allensbach	Kliniken Schmieder Allensbach	78476	Allensbach	Baden-Württemberg		1
Klinikum Landkreis Tuttlingen gGmbH	Gesundheitszentrum Tuttlingen	78532	Tuttlingen	Baden-Württemberg	1		1
Klinikum Landkreis Tuttlingen gGmbH	Gesundheitszentrum Spaichingen	78549	Spaichingen	Baden-Württemberg
Helios Klinik Rottweil	Helios Klinik Rottweil	78628	Rottweil	Baden-Württemberg	1		1
Vinzenz von Paul Hospital gGmbH, Klinik Rottenmünster	Klinik	78628	Rottweil	Baden-Württemberg
SRH Krankenhaus Oberndorf a.N. GmbH	SRH Krankenhaus Oberndorf a.N. GmbH	78727	Oberndorf am Neckar	Baden-Württemberg	1
Loretto-Krankenhaus	Loretto-Krankenhaus	79100	Freiburg im Breisgau	Baden-Württemberg	1			1	1
St. Josefskrankenhaus Freiburg	St. Josefskrankenhaus Freiburg	79104	Freiburg im Breisgau	Baden-Württemberg	2		1	1	1
Universitätsklinikum Freiburg	Klinik für Dermatologie und Venerologie -Hautklinik	79104	Freiburg im Breisgau	Baden-Württemberg				1	1
Universitätsklinikum Freiburg	Universitätsklinikum Freiburg	79106	Freiburg im Breisgau	Baden-Württemberg	3		1	1	1
Ev. Diakoniekrankenhaus Freiburg	Hauptstandort	79110	Freiburg im Breisgau	Baden-Württemberg	1		1	1	1
Lungenklinik Breisgau GmbH	Hauptstandort	79183	Waldkirch, Breisgau	Baden-Württemberg
BDH-Klinik Waldkirch gGmbH	BDH-Klinik Waldkirch	79183	Waldkirch, Breisgau	Baden-Württemberg	1
Klinik Dr. Becker GmbH	Klinik Dr. Becker GmbH	79189	Bad Krozingen	Baden-Württemberg
Universitätsklinikum Freiburg	Bad Krozingen	79189	Bad Krozingen	Baden-Württemberg			1
Helios Rosmann Klinik Breisach	Helios Rosmann Klinik Breisach	79206	Breisach am Rhein	Baden-Württemberg		1
BDH-Klinik Elzach gGmbH	Elzach	79215	Elzach	Baden-Württemberg
Ameos Klinikum Kaiserstuhl	AMEOS Klinikum Kaiserstuhl	79235	Vogtsburg im Kaiserstuhl	Baden-Württemberg
Kreiskrankenhaus Emmendingen	Kreiskrankenhaus Emmendingen	79312	Emmendingen	Baden-Württemberg	1
Helios Klinik Müllheim	HELIOS- Klinik Müllheim	79379	Müllheim, Baden	Baden-Württemberg	1	1
MediClin Seidel-Klinik Bad Bellingen	MediClin Seidel-Klinik	79415	Bad Bellingen, Baden	Baden-Württemberg
Kliniken des Landkreises Lörrach GmbH	Hauptstandort ELI	79539	Lörrach	Baden-Württemberg
Kliniken des Landkreises Lörrach GmbH	Krankenhaus Lörrach	79539	Lörrach	Baden-Württemberg	2		1
Kliniken des Landkreises Lörrach GmbH	Krankenhaus Rheinfelden	79618	Rheinfelden(Baden)	Baden-Württemberg		1
Kliniken des Landkreises Lörrach GmbH	Krankenhaus Schopfheim	79650	Schopfheim	Baden-Württemberg
Klinikum Hochrhein GmbH	Waldshut	79761	Waldshut-Tiengen	Baden-Württemberg	1	1
Helios-Klinik Titisee-Neustadt	Helios-Klinik Titisee-Neustadt	79822	Titisee-Neustadt	Baden-Württemberg	1	1
ISAR Klinikum	Hauptstandort	80331	München	Bayern				1	1
ProSomno Klinik für Schlafmedizin	Hauptstandort	80333	München	Bayern				1	1
Augenklinik Herzog Carl Theodor	Augenklinik Herzog Carl Theodor	80335	München	Bayern				1	1
Klinikum der Universität München	Klinikum der Universität München - Standort Innenstadt	80336	München	Bayern	3			1	1
Maria-Theresia-Klinik	Maria-Theresia-Klinik	80336	München	Bayern	1			1	1
Artemed Fachklinik München GmbH & Co. KG	Artemed Fachklinik München	80336	München	Bayern				1	1
München Klinik gGmbH - Thalkirchner Straße	München Klinik Thalkirchner Straße	80337	München	Bayern				1	1
Frauenklinik Dr. Geisenhofer GmbH	Frauenklinik Dr. Geisenhofer GmbH	80538	München	Bayern				1	1
Klinik Josephinum gAG	Hauptstandort	80539	München	Bayern				1	1
Rotkreuzklinikum München gGmbH	Rotkreuzklinikum München	80634	München	Bayern	2			1	1
Deutsches Herzzentrum München	Deutsches Herzzentrum München	80636	München	Bayern			1	1	1
Klinikum Dritter Orden München-Nymphenburg	Hauptstandort	80638	München	Bayern	2	1		1	1
Krankenhaus Neuwittelsbach	Krankenhaus Neuwittelsbach	80639	München	Bayern				1	1
Barmherzige Brüder Krankenhaus München	Barmherzige Brüder Krankenhaus München	80639	München	Bayern	2			1	1
Diakoniewerk München-Maxvorstadt, Heßstr. 22, 80799 München	Diakoniewerk München-Maxvorstadt, Heßstraße 22, 80799 München	80799	München	Bayern				1	1
Clinic Dr. Decker GmbH	Clinic Dr. Decker GmbH	80802	München	Bayern				1	1
Klinikum rechts der Isar der TU München	Biederstein	80802	München	Bayern				1	1
München Klinik gGmbH - Schwabing	München Klinik Schwabing	80804	München	Bayern	2		1	1	1
Schön Klinik München Schwabing	Schön Klinik München Schwabing	80804	München	Bayern				1	1
Dr. Lubos Kliniken Pasing	Frauenklinik München West GmbH & Co.KG	81241	München	Bayern				1	1
Helios Klinikum München West GmbH	Helios Klinikum München West	81241	München	Bayern	2	1		1	1
Sana Klinik München GmbH	Sana Klinik München GmbH	81369	München	Bayern				1	1
Klinik Augustinum München	Klinik Augustinum München	81375	München	Bayern		1		1	1
Klinikum der Universität München	Klinikum der Universität München - Außenstelle Augustinum	81375	München	Bayern				1	1
Klinikum der Universität München	Klinikum der Universität München - Standort Großhadern	81377	München	Bayern	3		1	1	1
kbo-Kinderzentrum München	kbo-Kinderzentrum München Fachklinik für Sozialpädiatrie	81377	München	Bayern				1	1
Artemed Klinikum München Süd	Artemed Klinikum München Süd	81379	München	Bayern			1	1	1
Internistisches Klinikum München Süd GmbH	Hauptstandort	81379	München	Bayern				1	1
Krankenhaus Martha-Maria München	Krankenhaus Martha-Maria München	81479	München	Bayern	1			1	1
München Klinik gGmbH - Harlaching	München Klinik Harlaching	81545	München	Bayern	3		1	1	1
Krankenhaus für Naturheilweisen	Hauptstandort	81545	München	Bayern				1	1
Schön Klinik München Harlaching	Hauptstandort	81547	München	Bayern				1	1
Klinikum rechts der Isar der TU München	Stammgelände	81675	München	Bayern	3		1	1	1
Dr. Lubos Kliniken Bogenhausen	Chirurgische Klinik München-Bogenhausen	81679	München	Bayern				1	1
HNO-Klinik Bogenhausen Dr. Gaertner	HNO-Klinik Bogenhausen Dr.	81679	München	Bayern				1	1
Helios Klinik München Perlach GmbH	Helios Klinik München Perlach GmbH	81737	München	Bayern	1	1		1	1
München Klinik gGmbH - Neuperlach	München Klinik Neuperlach	81737	München	Bayern	2			1	1
ATOS STARMED KLINIK GmbH	Standort Altperlach	81737	München	Bayern				1	1
Arabella-Klinik GmbH	Arabella-Klinik	81925	München	Bayern				1	1
München Klinik gGmbH - Bogenhausen	München Klinik Bogenhausen	81925	München	Bayern	3		1	1	1
Paracelsus-Klinik	Paracelsus-Klinik München	81927	München	Bayern				1	1
Asklepios Fachkliniken München-Gauting	München-Gauting	82131	Gauting	Bayern		1
Urologische Klinik München - Planegg	Standort	82152	Planegg	Bayern
WolfartKlinik	Hauptstandort	82166	Gräfelfing	Bayern
Klinikum Seefeld	Hauptstandort	82211	Herrsching am Ammersee	Bayern
Klinikum Seefeld	Klnikum Seefeld Notaufnahme	82229	Seefeld, Oberbayern	Bayern
Klinikum Fürstenfeldbruck	Klinikum Fürstenfeldbruck	82256	Fürstenfeldbruck	Bayern	1		1
Klinikum Starnberg	Klinikum Starnberg	82319	Starnberg	Bayern	1
Benedictus Krankenhaus Tutzing GmbH & Co. KG Akut (Tutzing)	Tutzing	82327	Tutzing	Bayern	1	1
Marianne-Strauß-Klinik Behandlungszentrum Kempfenhausen	Behandlungszentrum Kempfenhausen gGmbH	82335	Berg	Bayern
Benedictus Krankenhaus Feldafing GmbH & Co. KG	Benedictus Krankenhaus Feldafing GmbH & Co. KG	82340	Feldafing	Bayern
Krankenhaus Weilheim	Krankenhaus Weilheim	82362	Weilheim in Oberbayern	Bayern	1	1
Klinikum Penzberg	Klinikum Penzberg	82377	Penzberg	Bayern	1	1
BG Klinikum Murnau gGmbH	BG Klinikum Murnau gGmbH	82418	Murnau am Staffelsee	Bayern			1
KJF Klinik Josefinum gGmbH	Standort Murnau	82418	Murnau am Staffelsee	Bayern
Klinikum Garmisch-Partenkirchen	Klinikum Garmisch-Partenkirchen Standort Murnau	82418	Murnau am Staffelsee	Bayern
Klinikum Garmisch-Partenkirchen	Klinikum Garmisch-Partenkirchen	82467	Garmisch-Partenkirchen	Bayern	2		1
Deutsches Zentrum für Kinder- und Jugendrheumatologie	Hauptstandort	82467	Garmisch-Partenkirchen	Bayern
Klinik Oberammergau	Klinik Oberammergau	82487	Oberammergau	Bayern
Klinikum Starnberg	Klinikum Starnberg Außenstelle Wolfratshausen Gynäkologie und Geburtshilfe	82515	Wolfratshausen	Bayern
Kreisklinik Wolfratshausen	Wolfratshausen	82515	Wolfratshausen	Bayern	1	1
RoMed Klinikum Rosenheim Prien	RoMed Klinikum Rosenheim	83022	Rosenheim, Oberbayern	Bayern	3		1
RoMed Klinik Bad Aibling	RoMed Klinik Bad Aibling	83043	Bad Aibling	Bayern	1	1
Schön Klinik Bad Aibling SE & Co. KG	Schön Klinik Bad Aibling	83043	Bad Aibling	Bayern
Clinicum St. Georg GmbH & Co KG	Hauptstandort	83043	Bad Aibling	Bayern
Medical Park Reithofpark	Hauptstandort	83075	Bad Feilnbach	Bayern
Klinik Bad Trissl GmbH	Klinik Bad Trissl GmbH	83080	Oberaudorf	Bayern
Simssee Klinik GmbH	Simssee Klinik Bad Endorf	83093	Bad Endorf, Oberbayern	Bayern
Veramed Klinik am Wendelstein	Veramed Klinik am Wendelstein	83098	Brannenburg	Bayern
RoMed Klinikum Rosenheim Prien	RoMed Klinik Prien	83209	Prien am Chiemsee	Bayern	1	1
Behandlungsszentrum Aschau GmbH	Standort Aschau i. Chiemgau	83229	Aschau i. Chiemgau	Bayern
Klinikum Traunstein	Klinikum Traunstein	83278	Traunstein, Oberbayern	Bayern	3		1
Kreisklinik Trostberg	Kreisklinik Trostberg	83308	Trostberg	Bayern	1	1
Klinikum Traunstein	Kreislinik Vinzentinum Ruhpolding	83324	Ruhpolding	Bayern		1
Kreisklinik Bad Reichenhall	Kreisklinik Freillassing	83395	Freilassing	Bayern		1
Capio Schlossklinik Abtsee	Capio Deutsche Klinik Laufen GmbH	83410	Laufen, Salzach	Bayern
Salzachklinik Fridolfing	Salzachklinik Fridolfing	83413	Fridolfing	Bayern		1
Georg von Liebig Krankenhaus	Hauptstandort Georg von Liebig Krankenhaus	83435	Bad Reichenhall	Bayern
Kreisklinik Bad Reichenhall	Kreisklinik Bad Reichenhall	83435	Bad Reichenhall	Bayern	1	1
Kreisklinik Bad Reichenhall	Kreisklinik Berchtesgaden	83471	Berchtesgaden	Bayern		1
CJD Asthmazentrum Berchtesgaden	CJD Asthmazentrum Berchtesgaden	83471	Berchtesgaden	Bayern
RoMed Klinik Wasserburg a. Inn	RoMed Klinik Wasserburg	83512	Wasserburg am Inn	Bayern	1
kbo-Inn-Salzach-Klinikum gemGmbH	Zentralklinikum Wasserburg	83512	Wasserburg am Inn	Bayern		1
Kreiskliniken des Landkreises Mühldorf a. Inn GmbH	Klinik Haag in OB	83527	Haag in Oberbayern	Bayern
Schön Klinik Vogtareuth SE & Co. KG	VOG	83569	Vogtareuth	Bayern			1
Asklepios Stadtklinik Bad Tölz	Hauptstandort	83646	Bad Tölz	Bayern	2	1
m&i-Fachklinik Bad Heilbrunn	Hauptstandort	83670	Bad Heilbrunn	Bayern
Krankenhaus Agatharied KU	Krankenhaus Agatharied KU Hauptstandort	83734	Hausham	Bayern	2		1
Klinikum Landshut gGmbH	Hauptstandort Klinikum Landshut	84034	Landshut, Isar	Bayern	3	1
Kinderkrankenhaus St. Marien gGmbH	Hauptstandort	84036	Landshut, Isar	Bayern
Krankenhaus Landshut-Achdorf	Krankenhaus Landshut-Achdorf	84036	Landshut, Isar	Bayern	2	1
Ilmtalklinik GmbH	Krankenhaus Mainburg	84048	Mainburg	Bayern	1
Krankenhaus Landshut-Achdorf	Schlossklinik Rottenburg	84056	Rottenburg an der Laaber	Bayern
Klinik Mallersdorf	Klinik Mallersdorf	84066	Mallersdorf-Pfaffenberg	Bayern	1	1
DONAUISAR Klinikum Deggendorf-Dingolfing-Landau gKU	DONAUISAR Klinikum Dingolfing	84130	Dingolfing	Bayern	2	1
Krankenhaus Vilsbiburg	Krankenhaus Vilsbiburg	84137	Vilsbiburg	Bayern	1	1
Krankenhaus Eggenfelden	Krankenhaus Eggenfelden	84307	Eggenfelden	Bayern	1	1
Krankenhaus Eggenfelden	Krankenhaus Pfarrkirchen	84347	Pfarrkirchen, Niederbayern	Bayern		1
Klinikum Landkreis Erding	Klinik Dorfen	84405	Dorfen	Bayern
Kreiskliniken des Landkreises Mühldorf a. Inn GmbH	InnKlinikum Altötting und Mühldorf - Mühldorf	84453	Mühldorf	Bayern	2	1
Innklinikum Altötting und Mühldorf	Innklinikum Altötting und Mühldorf - Burghausen	84489	Burghausen, Salzach	Bayern		1
Innklinikum Altötting und Mühldorf	Innklinikum Altötting und Mühldorf - Altötting	84503	Altötting	Bayern	2	1
KJF Klinik Sankt Elisabeth	Außenstelle Klinikum Ingolstadt	85049	Ingolstadt, Donau	Bayern					1
Klinik Dr. Maul GmbH Ingolstadt	Klinik Dr. Maul GmbH Ingolstadt	85049	Ingolstadt, Donau	Bayern					1
Klinikum Ingolstadt GmbH	Klinikum Ingolstadt	85049	Ingolstadt, Donau	Bayern	2		1		1
Kliniken im Naturpark Altmühltal A.d.ö.R.	Klinik Eichstätt	85072	Eichstätt, Bayern	Bayern	1	1
Kliniken im Naturpark Altmühltal A.d.ö.R.	Klinik Kösching	85092	Kösching	Bayern	1	1
VAMED Klinik Kipfenberg	VAMED Klinik Kipfenberg	85110	Kipfenberg, Oberbayern	Bayern		1
Helios Amper-Klinikum	Helios Amper-Klinikum Dachau	85221	Dachau	Bayern	2		1
Helios Amper-Klinikum	Helios Amper-Klinik Indersdorf	85229	Markt Indersdorf	Bayern
Ilmtalklinik GmbH	Ilmtalklinik Pfaffenhofen	85276	Pfaffenhofen an der Ilm	Bayern	1	1
Klinikum Freising GmbH Gemeinnützige Krankenhausgesellschaft des Landkreises Freising	Klinikum Freising GmbH	85354	Freising, Oberbayern	Bayern	2	1
MediCare Flughafen München Medizinisches Zentrum GmbH	MediCare Flughafen München Medizinisches Zentrum GmbH	85356	München-Flughafen	Bayern
Klinikum Landkreis Erding	Klinikum Erding	85435	Erding	Bayern	1	1
Klinik Wartenberg	Klinik Wartenberg, Badstraße 43, 85456 Wartenberg	85456	Wartenberg, Oberbayern	Bayern
kbo-Isar-Amper-Klinikum gemeinnützige GmbH, Klinikum München Ost	kbo-Isar-Amper-Klinikum München-Ost	85540	Haar, Kreis München	Bayern		1
Kreisklinik Ebersberg gemeinnützige GmbH	Hauptstandort	85560	Ebersberg, Oberbayern	Bayern	2		1
die stadtklinik am diako	die stadtklinik im diako	86150	Augsburg, Bayern	Bayern				1	1
Klinik Vincentinum GmbH & Co. KG	Klinik Vincentinum Augsburg	86152	Augsburg, Bayern	Bayern				1	1
KJF Klinik Josefinum gGmbH	Hauptstandort Augsburg	86154	Augsburg, Bayern	Bayern				1	1
Universitätsklinikum Augsburg	Medizincampus	86156	Augsburg, Bayern	Bayern	3		1	1	1
Universitätsklinikum Augsburg	Medizincampus Süd	86179	Augsburg, Bayern	Bayern				1	1
Orthopädische Fachkliniken der Hessing Stiftung	Orthopädische Fachkliniken der Hessing Stiftung	86199	Augsburg, Bayern	Bayern				1	1
Kliniken an der Paar - Krankenhaus Friedberg	Hauptstandort	86316	Friedberg, Bayern	Bayern	1
Klinik Krumbach	Klinik Krumbach	86381	Krumbach(Schwaben)	Bayern	1	1
Waldhausklinik Deuringen (Postadresse); Waldhausklinik Deuringen gGmbH (Eigentümeradresse)	86391 Stadtbergen OT Deuringen	86391	Stadtbergen	Bayern
Wertachklinik Bobingen	Wertachklinik Bobingen	86399	Bobingen	Bayern	1	1
Zweckverband Krankenhaus St.Camillus Ursberg	Hauptstandort	86513	Ursberg	Bayern
Kreiskrankenhaus Schrobenhausen GmbH	Hauptstandort	86529	Schrobenhausen	Bayern	1	1
Kliniken an der Paar - Krankenhaus Aichach	Hauptstandort	86551	Aichach	Bayern	1
Donau-Ries Kliniken	Donau-Ries Klinik Donauwörth	86609	Donauwörth	Bayern	1
KJF Klinik Sankt Elisabeth	Hauptstandort	86633	Neuburg an der Donau	Bayern	1	1
Kreisklinik St. Elisabeth, Dillingen	Kreisklinik Wertingen	86637	Wertingen	Bayern	1
Donau-Ries Kliniken	Stiftungskrankenhaus Nördlingen	86720	Nördlingen	Bayern	1	1
Donau-Ries Kliniken	Donau-Ries Klinik Oettingen	86732	Oettingen in Bayern	Bayern		1
Kliniken Ostallgäu-Kaufbeuren, AöR des Landkreises Ostallgäu und der Stadt Kaufbeuren - Klinik St. Josef Buchloe	Klinik Buchloe	86807	Buchloe	Bayern	1	1
Wertachklinik Schwabmünchen	Wertachklinik Schwabmünchen	86830	Schwabmünchen	Bayern	1	1
Klinikum Landsberg - KU	Zentrale Notaufnahme	86899	Landsberg am Lech	Bayern	1	1
Krankenhaus Schongau	Krankenhaus Schongau	86956	Schongau	Bayern	1	1
Klinikverbund Allgäu gGmbH	Klinikum Kempten	87439	Kempten(Allgäu)	Bayern	3	1	1
St. Vinzenz Klinik Pfronten im Allgäu GmbH	St. Vinzenz Klinik Pfronten im Allgäu GmbH	87459	Pfronten	Bayern	1	1
Klinikverbund Allgäu gGmbH	Klinik Immenstadt	87509	Immenstadt i. Allgäu	Bayern	2		1
Klinikverbund Allgäu gGmbH	Klinik Sonthofen	87527	Sonthofen, Oberallgäu	Bayern		1
KJF Klinik Josefinum gGmbH	Standort Oberjoch	87541	Bad Hindelang	Bayern
Klinikverbund Allgäu gGmbH	Klinik Oberstdorf	87561	Oberstdorf	Bayern		1
Kliniken Ostallgäu-Kaufbeuren, AöR des Landkreises Ostallgäu und der Stadt Kaufbeuren - Klinikum Kaufbeuren	Klinikum Kaufbeuren	87600	Kaufbeuren	Bayern	3	1
Bezirkskrankenhaus Kaufbeuren	Bezirkskrankenhaus Kaufbeuren	87600	Kaufbeuren	Bayern
m&i-Fachklinik Enzensberg	Hauptstandort	87629	Füssen	Bayern
Kliniken Ostallgäu-Kaufbeuren, AöR des Landkreises Ostallgäu und der Stadt Kaufbeuren - Klinik Füssen	Klinik Füssen	87629	Füssen	Bayern	1	1	1
Klinikum Memmingen	Memmingen	87700	Memmingen	Bayern	3		1
Klinik Mindelheim	Klinik Mindelheim	87719	Mindelheim	Bayern	1
Klinik Ottobeuren	Klinik Ottobeuren	87724	Ottobeuren	Bayern	1
Städtisches Krankenhaus Friedrichshafen	Klinikum Friedrichshafen	88048	Friedrichshafen	Baden-Württemberg	3		1
Klinik Tettnang	Klinik Tettnang	88069	Tettnang	Baden-Württemberg	1		1
St. Lukas-Klinik	Standort Liebenau	88074	Meckenbeuren	Baden-Württemberg
Asklepios Klinik Lindau	Lindau (Bodensee)	88131	Lindau(Bodensee)	Bayern	1	1
Rotkreuzklinik Lindenberg gGmbH	Rotkreuzklinik Lindenberg	88161	Lindenberg i. Allgäu	Bayern	2	1
St.Elisabethen-Klinikum Ravensburg	Hauptstandort	88212	Ravensburg, Württemberg	Baden-Württemberg	3		1
ZfP Südwürttemberg Weissenau	Krankenhaus Weissenau	88214	Ravensburg, Württemberg	Baden-Württemberg
Westallgäu Klinikum	Oberschwabenklinik Westallgäu-Klinikum	88239	Wangen im Allgäu	Baden-Württemberg	1	1
Waldburg-Zeil Akutkliniken GmbH & Co. KG	Am Vogelherd 14, 88239 Wangen	88239	Wangen im Allgäu	Baden-Württemberg
Krankenhaus Bad Waldsee	Hauptstandort BW	88339	Bad Waldsee	Baden-Württemberg
Helios Spital Überlingen GmbH	Hauptstandort	88662	Überlingen	Baden-Württemberg	1	1
AGAPLESION BETHESDA KLINIK ULM gGmbH	Standort	89073	Ulm, Donau	Baden-Württemberg					1
Universitätsklinikum Ulm	Standort MB/SB	89075	Ulm, Donau	Baden-Württemberg			1		1
Bundeswehrkrankenhaus Ulm	Bundswehrkrankenhaus Ulm	89081	Ulm, Donau	Baden-Württemberg	3		1		1
RKU - Universitäts- und Rehabilitationskliniken Ulm	Hauptstandort	89081	Ulm, Donau	Baden-Württemberg					1
Universitätsklinikum Ulm	Standort OE	89081	Ulm, Donau	Baden-Württemberg	2				1
Alb-Donau Klinikum	Alb-Donau Klinikum Langenau	89129	Langenau, Württemberg	Baden-Württemberg
Gefäßklinik Dr. Berg GmbH	BlausteinKLINIK GmbH	89134	Blaustein, Württemberg	Baden-Württemberg
Alb-Donau Klinikum	Alb-Donau Klinikum Blaubeuren	89143	Blaubeuren	Baden-Württemberg	1
Kreisspitalstiftung Weißenhorn - Donauklinik Neu-Ulm	Donauklinik Neu-Ulm	89231	Neu-Ulm	Bayern	1
Kreisspitalstiftung Weißenhorn - Stiftungsklinik Weißenhorn/Illertalklinik Illertissen	Stiftungsklinik Weißenhorn	89264	Weißenhorn	Bayern	1		1
Klinik Günzburg	Klinik Günzburg	89312	Günzburg	Bayern	2		1
Bezirkskrankenhaus Günzburg	Bezirkskrankenhaus Günzburg	89312	Günzburg	Bayern
Therapiezentrum Burgau neurologische Fachklinik	Standort der Klinik	89331	Burgau, Schwab	Bayern
m&i-Fachklinik Ichenhausen	Hauptstandort	89335	Ichenhausen	Bayern
Kreisklinik St. Elisabeth, Dillingen	Krankenhaus St. Elisabeth Dillingen	89407	Dillingen an der Donau	Bayern	1	1
Klinikum Heidenheim	Heidenheim	89522	Heidenheim an der Brenz	Baden-Württemberg	3		1
Alb-Donau Klinikum	Alb-Donau Klinikum Ehingen	89584	Ehingen(Donau)	Baden-Württemberg	1		1
310Klinik	Hauptstandort	90411	Nürnberg, Mittelfranken	Bayern				1	1
Klinik Hallerwiese-Cnopfsche Kinderklinik	Klinik Hallerwiese/Cnopfsche Kinderklinik	90419	Nürnberg, Mittelfranken	Bayern	2			1	1
Klinikum Nürnberg	Klinikum Nürnberg Nord	90419	Nürnberg, Mittelfranken	Bayern	2		1	1	1
Kliniken Dr. Erler	Hauptstandort	90429	Nürnberg, Mittelfranken	Bayern	1			1	1
Klinik am Birkenwald GmbH	Sana Klinik Nürnberg	90449	Nürnberg, Mittelfranken	Bayern				1	1
Klinikum Nürnberg	Klinikum Nürnberg Süd	90471	Nürnberg, Mittelfranken	Bayern	3	1		1	1
Internistische Klinik Dr. Steger AG	Hauptstandort: Philipp-Kittler-Straße 27, 90480 Nürnberg	90480	Nürnberg, Mittelfranken	Bayern				1	1
Krankenhaus Martha-Maria Nürnberg	Krankenhaus Martha-Maria Nürnberg	90491	Nürnberg, Mittelfranken	Bayern	2	1		1	1
Maximilians-Augenklinik gGmbH	Maximilians-Augenklinik	90491	Nürnberg, Mittelfranken	Bayern				1	1
St. Theresien-Krankenhaus Nürnberg Gemeinnützige GmbH	St. Theresien-Krankenhaus Nürnberg	90491	Nürnberg, Mittelfranken	Bayern	2			1	1
Krankenhäuser Nürnberger Land GmbH	Krankenhaus Altdorf	90518	Altdorf bei Nürnberg	Bayern
Krankenhaus Rummelsberg GmbH	Krankenhaus Rummelsberg	90592	Schwarzenbruck	Bayern	1	1
Klinikum Fürth	Klinikum Fürth	90766	Fürth, Bayern	Bayern	3	1			1
Universitätsklinikum Erlangen	Erlangen Innenstadt	91054	Erlangen	Bayern	3	1	1		1
Malteser Waldkrankenhaus St. Marien	Malteser Waldkrankenhaus St. Marien	91054	Erlangen	Bayern	2				1
Klinikum am Europakanal, Erlangen	Klinikum am Europakanal, Erlangen	91056	Erlangen	Bayern		1			1
m&i-Fachklinik Herzogenaurach	Hauptstandort	91074	Herzogenaurach	Bayern
Krankenhaus Schwabach gGmbH	Krankenhaus Schwabach	91126	Schwabach	Bayern	1	1
KU Kreisklinik Roth, AöR des Landkreises Roth	Hauptstandort	91154	Roth, Mittelfranken	Bayern	1
Krankenhäuser Nürnberger Land GmbH	Krankenhaus Lauf	91207	Lauf an der Pegnitz	Bayern	1	1
Psorisol Hautklinik GmbH	Psorisol Hautklinik GmbH	91217	Hersbruck	Bayern
Sana Klinik Pegnitz GmbH	Sana Klinik Pegnitz GmbH	91257	Pegnitz	Bayern	1	1
St. Anna Krankenhaus	St. Johannes Klinik	91275	Auerbach in der Oberpfalz	Bayern		1
Klinikum Forchheim - Fränkische Schweiz gGmbH - Standort Forchheim	Standort Forchheim	91301	Forchheim, Oberfr	Bayern	1		1
Kreiskrankenhaus St. Anna Höchstadt an der Aisch	Hauptstandort	91315	Höchstadt an der Aisch	Bayern	1
Klinikum Forchheim - Fränkische Schweiz gGmbH, Standort Ebermannstadt	Standort Ebermannstadt	91320	Ebermannstadt	Bayern
Kliniken des Landkreises Neustadt/A.-Bad Windsheim	Klinik Neustadt	91413	Neustadt an der Aisch	Bayern	2	1
Dr. Becker Kiliani Klinik - Akut	Dr. Becker Kiliani Klinik	91438	Bad Windsheim	Bayern
Kliniken des Landkreises Neustadt/A.-Bad Windsheim	Klinik Bad Windsheim	91438	Bad Windsheim	Bayern		1
ANregiomed gKU	Klinikum Ansbach	91522	Ansbach	Bayern	3	1
Klinik Hallerwiese-Cnopfsche Kinderklinik	Zweigstelle der Cnopfsche Kinderklinik - Dependance Ansbach	91522	Ansbach, Mittelfranken	Bayern
Rangauklinik Ansbach	Rangauklinik Ansbach	91522	Ansbach	Bayern
ANregiomed gKU	Klinik Rothenburg	91541	Rothenburg ob der Tauber	Bayern	1	1
ANregiomed gKU	Klinik Dinkelsbühl	91550	Dinkelsbühl	Bayern	1	1
Klinik Neuendettelsau	Klinik Neuendettelsau	91564	Neuendettelsau	Bayern	1	1
Klinikum Altmühlfranken Gunzenhausen	Klinikum Altmühlfranken Gunzenhausen	91710	Gunzenhausen am Altmühlsee	Bayern	1	1
Klinikum Altmühlfranken Weißenburg	Klinikum Altmühlfranken Weißenburg	91781	Weißenburg in Bayern	Bayern	1	1
Klinikum St. Marien Amberg	Klinikum St. Marien Amberg	92224	Amberg, Oberpfalz	Bayern	3		1
St. Anna Krankenhaus	St. Anna Krankenhaus	92237	Sulzbach-Rosenberg	Bayern	1	1
Klinikum Neumarkt	Klinikum Neumarkt	92318	Neumarkt in der Oberpfalz	Bayern	2	1
Klinikum Nürnberg	Außenstelle des Klinikum Nürnberg, Betriebsstätte Süd (Fachrichtung Kinder-u. Jugendmedizin)	92318	Neumarkt in der Oberpfalz	Bayern
Krankenhaus St. Barbara Schwandorf	Krankenhaus St. Barbara Schwandorf	92421	Schwandorf, Bayern	Bayern	2	1
Asklepios Orthopädische Klinik Lindenlohe	Klinikgebäude	92421	Schwandorf, Bayern	Bayern
Spezialklinik Neukirchen GmbH & Co KG	Haus Rötz	92444	Rötz, Oberpfalz	Bayern
Asklepios Klinik Oberviechtach	Asklepios Klinik Oberviechtach	92526	Oberviechtach	Bayern
Klinikum Weiden	Klinikum Weiden	92637	Weiden in der Oberpfalz	Bayern	3		1
Krankenhaus Barmherzige Brüder Regensburg	Krankenhaus Barmherzige Brüder Regensburg	93049	Regensburg	Bayern	3	1	1	1	1
Caritas-Krankenhaus St. Josef	Caritas-Krankenhaus St. Josef Regensburg	93053	Regensburg	Bayern	2			1	1
Bezirksklinikum Regensburg	Bezirksklinikum Regensburg	93053	Regensburg	Bayern				1	1
Universitätsklinikum Regensburg	Universitätsklinikum Regensburg	93053	Regensburg	Bayern	3		1	1	1
Asklepios Klinikum Bad Abbach	Asklepios Klinikum Bad Abbach	93077	Bad Abbach	Bayern	1
Kreisklinik Wörth an der Donau	Kreisklinik Wörth an der Donau	93086	Wörth an der Donau	Bayern	1	1
Klinik Donaustauf	Klinik Donaustauf - Krankenhaus	93093	Donaustauf	Bayern
Asklepios Klinik im Städtedreieck	Asklepios Klinik im Städtedreieck	93133	Burglengenfeld	Bayern	1	1
PASSAUER WOLF Nittenau	PASSAUER WOLF Nittenau	93149	Nittenau	Bayern
Caritas-Krankenhaus St. Lukas GmbH	Goldberg-Klinik Kelheim GmbH	93309	Kelheim	Bayern	1
Passauer Wolf Bad Gögging - Neurologisches Zentrum für Bewegungsstörungen	Passauer Wolf Bad Gögging - Neurologisches Zentrum für Bewegungsstörungen	93333	Neustadt an der Donau	Bayern
Sana Kliniken des Landkreises Cham GmbH	Cham	93413	Cham, Oberpfalz	Bayern	1	1
Sana Kliniken des Landkreises Cham GmbH	Bad Kötzting	93444	Bad Kötzting	Bayern		1
Spezialklinik Neukirchen GmbH & Co KG	Hauptstandort Neukirchen	93453	Neukirchen bei Hl. Blut	Bayern
Kliniken Dritter Orden gGmbH, Standort Kinderklinik Passau	Kinderklinik Dritter Orden Passau	94032	Passau	Bayern
Klinikum Passau	Klinikum Passau	94032	Passau	Bayern	3		1
Rheumaklinik Ostbayern	00 Rheumaklinik	94072	Bad Füssing	Bayern
Johannesbad Rehakliniken GmbH&Co.KG	Johannesbad Reha-Klinken GmbH & Co. KG	94072	Bad Füssing	Bayern
Kliniken am Goldenen Steig gGmbH	Krankenhaus Freyung	94078	Freyung, Niederbayern	Bayern	1	1
PASSAUER WOLF Bad Griesbach	PASSAUER WOLF Bad Griesbach	94086	Bad Griesbach im Rottal	Bayern
Landkreis Passau Gesundheitseinrichtungen	01 Rotthalmünster	94094	Rotthalmünster	Bayern	1	1	1
Landkreis Passau Gesundheitseinrichtungen	03 Wegscheid	94110	Wegscheid	Bayern		1
Arberlandklinik Zwiesel	Arberlandklinik Zwiesel	94227	Zwiesel	Bayern	1	1
Arberlandklinik Viechtach	Arberlandklinik Viechtach	94234	Viechtach	Bayern	1		1
Klinikum St. Elisabeth Straubing GmbH	Klinikum St. Elisabeth (Hauptstandort)	94315	Straubing	Bayern	3		1
Klinik Bogen	Klinik Bogen	94327	Bogen, Niederbayern	Bayern	1	1
Klinikum St. Elisabeth Straubing GmbH	Akutgeriatrie Bogen	94327	Bogen, Niederbayern	Bayern
Orthopädische Fachklinik Schwarzach	Hauptstandort	94374	Schwarzach, Niederbayern	Bayern
DONAUISAR Klinikum Deggendorf-Dingolfing-Landau gKU DONAUISAR Klinikum Deggendorf-Landau	DONAUISAR Klinikum Deggendorf-Landau - Standort Landau	94405	Landau an der Isar	Bayern	1	1
DONAUISAR Klinikum Deggendorf-Dingolfing-Landau gKU DONAUISAR Klinikum Deggendorf-Landau	DONAUISAR Klinikum Deggendorf-Landau - Standort Deggendorf	94469	Deggendorf	Bayern	3		1
Bezirksklinikum Mainkofen	Bezirksklinikum Mainkofen	94469	Deggendorf	Bayern		1
Landkreis Passau Gesundheitseinrichtungen	02 Vilshofen	94474	Vilshofen	Bayern	1	1
Kliniken am Goldenen Steig gGmbH	Krankenhaus Grafenau	94481	Grafenau, Niederbayern	Bayern		1
Fachklinik Osterhofen GmbH	Fachklinik Osterhofen GmbH	94486	Osterhofen, Niederbayern	Bayern
Sana Klinikum Hof GmbH	Standort	95032	Hof, Saale	Bayern	3	1
Kommunalunternehmen Klinikum Fichtelgebirge	Klinikum Fichtelgebirge - Haus Selb	95100	Selb	Bayern	1	1
Kliniken HochFranken	Klinik Naila	95119	Naila	Bayern	1	1
Kliniken HochFranken	Klinik Münchberg	95213	Münchberg, Oberfr	Bayern	1
Klinikum Kulmbach	Hauptstandort	95326	Kulmbach	Bayern	3	1
Klinikum Kulmbach	Fachklinik Stadtsteinach	95346	Stadtsteinach	Bayern
Klinikum Bayreuth GmbH	Klinikum Bayreuth	95445	Bayreuth	Bayern		1	1
Klinikum Bayreuth GmbH	Klinik Hohe Warte Bayreuth	95445	Bayreuth	Bayern		1
Krankenhaus Kemnath	KH Kemnath	95478	Kemnath	Bayern		1
Kommunalunternehmen Klinikum Fichtelgebirge	Klinikum Fichtelgebirge - Haus Marktredwitz	95615	Marktredwitz	Bayern	1	1
Krankenhaus Tirschenreuth	KH Tirschenreuth	95643	Tirschenreuth	Bayern	1	1
Ilm-Kreis-Kliniken Arnstadt-Ilmenau gGmbH	Standort Ilmenau	95693	Ilmenau	Thüringen	1					1
Klinikum Bamberg	Klinikum Bamberg Betriebsstätte Bruderwald	96049	Bamberg	Bayern	3	1	1
Klinikum Bamberg	Klinikum Bamberg Betriebsstätten Michelsberg & Heinrichsdamm	96049	Bamberg	Bayern
Haßberg-Kliniken	Haßberg-Kliniken Haus Ebern	96106	Ebern	Bayern
Kliniken des Landkreises Bamberg	Juraklinik Scheßlitz	96110	Scheßlitz	Bayern	1	1
Kliniken des Landkreises Bamberg	Steigerwaldklinik Burgebrach	96138	Burgebrach	Bayern	1	1
Helmut-G.-Walther-Klinikum Lichtenfels GmbH	Hauptstandort Lichtenfels	96215	Lichtenfels, Bayern	Bayern	1		1
Schön Klinik Bad Staffelstein SE & Co. KG	Hauptstandort	96231	Bad Staffelstein	Bayern
Bezirksklinikum Obermain	Bezirksklinikum Obermain, Kutzenberg	96250	Ebensfeld	Bayern
Helios Frankenwaldklinik Kronach	Helios Frankenwaldklinik Kronach	96317	Kronach, Oberfr	Bayern	1	1
Klinikum Coburg GmbH	Hauptstandort Coburg	96450	Coburg	Bayern	3	1
Klinik Neustadt GmbH	Hauptstandort Neustadt	96465	Neustadt bei Coburg	Bayern
Medical Park Bad Rodach	Medical Park Bad Rodach	96476	Bad Rodach	Bayern
MEDIOS Kliniken des Landkreises Sonneberg GmbH	Standort Sonneberg	96515	Sonneberg, Thüringen	Thüringen	1		1			1
Rotkreuzklinik Würzburg gGmbH	Rotkreuzklinik Würzburg gGmbH	97070	Würzburg	Bayern					1
Theresienklinik	Theresienklinik	97070	Würzburg	Bayern					1
Klinikum Würzburg Mitte	Klinikum Würzburg Mitte	97074	Würzburg	Bayern	3		1		1
Klinik König-Ludwig-Haus	Klinik König-Ludwig-Haus	97074	Würzburg	Bayern					1
Universitätsklinikum Würzburg	Hauptstandort UKW	97080	Würzburg	Bayern	3	1			1
Main-Klinik Ochsenfurt gGmbH	Main-Klinik Ochsenfurt	97199	Ochsenfurt, Unterfranken	Bayern	1		1
Klinik Kitzinger Land	Klinik Kitzinger Land	97318	Kitzingen	Bayern	1	1
Fachklinikum Mainschleife	Volkach	97332	Volkach	Bayern
Krankenhaus St. Josef	Krankenhaus St. Josef	97421	Schweinfurt	Bayern	1
Leopoldina-Krankenhaus der Stadt Schweinfurt	Hauptstandort	97422	Schweinfurt	Bayern	3	1
Haßberg-Kliniken	Haßberg-Kliniken Haus Haßfurt	97437	Haßfurt	Bayern	1
Orthopädisches Krankenhaus Schloss Werneck	Orthopädisches Krankenhaus Schloss Werneck	97440	Werneck	Bayern
Krankenhaus Markt Werneck	Hauptstandort	97440	Werneck	Bayern
Augenklinik Gerolzhofen	Augenklinik Gerolzhofen	97447	Gerolzhofen	Bayern
Geomed-Kreisklinik GmbH	Hauptstandort	97447	Gerolzhofen	Bayern	1
RHÖN-KLINIKUM Campus Bad Neustadt	RHÖN-KLINIKUM Campus Bad Neustadt	97616	Bad Neustadt a. d. Saale	Bayern	2	1	1
Klinik Bavaria Bad Kissingen, Neurologisches Fach- und Privatkrankenhaus	Hauptstandort	97688	Bad Kissingen	Bayern
Helios St. Elisabeth-Krankenhaus Bad Kissingen	Bad Kissingen	97688	Bad Kissingen	Bayern	1		1
Thoraxzentrum Bezirk Unterfranken	Münnerstadt - Michelsberg 1	97702	Münnerstadt	Bayern		1
Helios St. Elisabeth-Krankenhaus Bad Kissingen	Hammelburg	97762	Hammelburg	Bayern		1
Franz von Prümmer Klinik	Hauptstandort	97769	Bad Brückenau	Bayern	1
Klinikum Main-Spessart	Klinikum Main-Spessart -Gesundheitszentrum Lohr a. Main-	97816	Lohr am Main	Bayern	1	1
Rotkreuzklinik Wertheim gGmbH	Rotkreuzklinik Wertheim	97877	Wertheim am Main	Baden-Württemberg	1	1
Krankenhaus Tauberbischofsheim	Krankenhaus und Heime Main-Tauber	97941	Tauberbischofsheim	Baden-Württemberg	1
Caritas-Krankenhaus Bad Mergentheim	Caritas-Krankenhaus Bad Mergentheim	97980	Bad Mergentheim	Baden-Württemberg	3		1
Diabetes-Klinik Bad Mergentheim	Hauptstandort	97980	Bad Mergentheim	Baden-Württemberg
SRH Zentralklinikum Suhl GmbH	Hauptstandort	98527	Suhl	Thüringen	3		1			1
Elisabeth Klinikum Schmalkalden GmbH	Elisabeth Klinikum Schmalkalden GmbH	98574	Schmalkalden	Thüringen	1	1				1
HELIOS Klinikum Meiningen GmbH	Meiningen	98617	Meiningen	Thüringen	3		1			1
Geriatrische Fachklinik Georgenhaus	Hauptstandort	98617	Meiningen	Thüringen						1
Henneberg-Kliniken-Betriebsgesellschaft mbH	Hauptstandort Hildburghausen	98646	Hildburghausen	Thüringen	1					1
Helios Fachkliniken Hildburghausen	Helios Fachkliniken Hildburghausen GmbH Hildburghausen	98646	Hildburghausen	Thüringen			1			1
MEDIOS Kliniken des Landkreises Sonneberg GmbH	Standort Neuhaus	98724	Neuhaus am Rennweg	Thüringen						1
Helios Klinikum Erfurt GmbH	Helios Klinikum Erfurt GmbH	99089	Erfurt	Thüringen	3		1	1	1	1
Katholisches Krankenhaus "St. Johann Nepomuk" Erfurt	Katholisches Krankenhaus "St. Johann Nepomuk" Erfurt	99097	Erfurt	Thüringen	2	1		1	1	1
Ilm-Kreis-Kliniken Arnstadt-Ilmenau gGmbH	Standort Arnstadt	99310	Arnstadt	Thüringen	2	1	1			1
Marienstift Arnstadt - Fachklinik für Orthopädie	Marienstift Arnstadt - Fachklinik für Orthopädie	99310	Arnstadt	Thüringen						1
Sophien- und Hufeland-Klinikum gGmbH	Sophien- und Hufeland-Klinikum gGmbH	99425	Weimar, Thüringen	Thüringen	1		1			1
Zentralklinik Bad Berka GmbH	Zentralklinik Bad Berka GmbH	99437	Bad Berka	Thüringen	3		1			1
Helios Klinik Blankenhain	Helios Klinik Blankenhain	99444	Blankenhain, Thüringen	Thüringen	1	1				1
Robert-Koch-Krankenhaus Apolda GmbH	Hauptstandort	99510	Apolda	Thüringen	1	1				1
KMG Klinikum Thueringen Brandenburg gGmbH	KMG Klinikum Sömmerda	99610	Sömmerda	Thüringen	1					1
KMG Klinikum Thueringen Brandenburg gGmbH	KMG Klinikum Sondershausen	99706	Sondershausen, Thüringen	Thüringen	1	1				1
Südharz Klinikum Nordhausen gGmbH	Südharz Klinikum Nordhausen gGmbH	99734	Nordhausen, Thüringen	Thüringen	3		1			1
Helios Klinik Bleicherode	Bleicherode	99752	Bleicherode	Thüringen						1
Lungenklinik Neustadt	Lungenklinik Neustadt	99768	Harztor - Neustadt	Thüringen						1
St. Georg Klinikum Eisenach gGmbH	St. Georg Klinikum Eisenach	99817	Eisenach, Thüringen	Thüringen	2		1			1
Helios Klinikum Gotha	Gotha	99867	Gotha, Thüringen	Thüringen	1		1			1
SRH Krankenhaus Waltershausen-Friedrichroda GmbH	Standort Friedrichroda	99894	Friedrichroda	Thüringen	1					1
Hufeland Klinikum GmbH	Bad Langensalza	99947	Bad Langensalza	Thüringen	1	1				1
MEDIAN Klinik Bad Tennstedt	Hauptstandort	99955	Bad Tennstedt	Thüringen						1
Hufeland Klinikum GmbH	Mühlhausen	99974	Mühlhausen/Thüringen	Thüringen	1		1			1
Ökumenisches Hainich Klinikum gGmbH	ÖHK gGmbH, Fachkrankenhaus für Neurologie, Psychiatrie, Psychotherapie und Psychosomatik, Kinder- und Jugendpsychiatrie, -psychotherapie und -psychosomatik, Standort Mühlhausen	99974	Mühlhausen/Thüringen	Thüringen		1				1
St. Elisabeth Krankenhaus Fachklinik für Geriatrie	St. Elisabeth Krankenhaus Fachklinik für Geriatrie	99976	Lengenfeld unterm Stein	Thüringen						1
