# Supplementary material for: Cleared to land? A nationwide analysis of emergency care hospital and HEMS infrastructure in Germany
Source: Scand J Trauma Resusc Emerg Med. 2025 Jun 17;33:107. doi: 10.1186/s13049-025-01418-y (PMC12175417; doi:10.1186/s13049-025-01418-y)
Supplement: Supplementary file 2 — Supplementary Material 2. [file 13049_2025_1418_MOESM2_ESM.xlsx]

## Sheet: Hospitals, ECL, Landing
	All hospitals					Emergency Care Level 3					Emergency Care Level 2					Emergency Care Level 1					No Emergency Care Level					Emergency Care Level 1-3
Federal State	Number of hospitals	Number of hospitals with a landing facility	Number of hospitals with §6-LuftVG certified helipad	Number of hospitals with PIS landing site	Number of hospitals without any landing facility	Number of hospitals	Number of hospitals with a landing facility	Number of hospitals with §6-LuftVG certified helipad	Number of hospitals with PIS landing site	Number of hospitals without any landing facility	Number of hospitals	Number of hospitals with a landing facility	Number of hospitals with §6-LuftVG certified helipad	Number of hospitals with PIS landing site	Number of hospitals without any landing facility	Number of hospitals	Number of hospitals with a landing facility	Number of hospitals with §6-LuftVG certified helipad	Number of hospitals with PIS landing site	Number of hospitals without any landing facility	Number of hospitals	Number of hospitals with a landing facility	Number of hospitals with §6-LuftVG certified helipad	Number of hospitals with PIS landing site	Number of hospitals without any landing facility	Number of hospitals	Number of hospitals with a landing facility	Number of hospitals with §6-LuftVG certified helipad	Number of hospitals with PIS landing site	Number of hospitals without any landing facility
Baden-Wuerttemberg	176	81	59	22	95	22	22	22	0	0	24	19	17	2	5	50	28	13	15	22	80	12	7	5	68	96	69	52	17	27
Bavaria	293	149	43	106	144	31	30	19	11	1	30	23	10	13	7	87	65	9	56	22	145	31	5	26	114	148	118	38	80	30
Berlin	60	15	6	9	45	10	9	6	3	1	12	5	0	5	7	16	1	0	1	15	22	0	0	0	22	38	15	6	9	23
Brandenburg	66	38	25	13	28	7	7	7	0	0	6	5	4	1	1	28	21	12	9	7	25	5	2	3	20	41	33	23	10	8
Bremen	12	6	4	2	6	1	1	1	0	0	1	1	1	0	0	8	4	2	2	4	2	0	0	0	2	10	6	4	2	4
Hamburg	35	13	7	6	22	9	7	4	3	2	3	2	1	1	1	5	2	1	1	3	18	2	1	1	16	17	11	6	5	6
Hesse	129	49	20	29	80	15	13	11	2	2	11	7	4	3	4	43	20	2	18	23	60	9	3	6	51	69	40	17	23	29
Mecklenburg-Western Pomerania	39	25	12	13	14	5	5	5	0	0	5	5	3	2	0	19	12	4	8	7	10	3	0	3	7	29	22	12	10	7
Lower Saxony	148	89	44	45	59	12	10	9	1	2	34	31	18	13	3	56	40	14	26	16	46	8	3	5	38	102	81	41	40	21
North Rhine-Westphalia	357	167	45	122	190	23	20	15	5	3	79	48	18	30	31	158	81	9	72	77	97	18	3	15	79	260	149	42	107	111
Rhineland-Palatinate	89	50	14	36	39	5	5	4	1	0	12	11	5	6	1	44	28	3	25	16	28	6	2	4	22	61	44	12	32	17
Saarland	18	11	3	8	7	2	2	2	0	0	3	1	0	1	2	9	7	1	6	2	4	1	0	1	3	14	10	3	7	4
Saxony	89	58	25	33	31	9	8	7	1	1	5	5	4	1	0	45	38	12	26	7	30	7	2	5	23	59	51	23	28	8
Saxony-Anhalt	50	34	13	21	16	3	3	3	0	0	13	13	4	9	0	17	14	4	10	3	17	4	2	2	13	33	30	11	19	3
Schleswig-Holstein	62	19	13	6	43	5	5	5	0	0	10	7	5	2	3	14	4	3	1	10	33	3	0	3	30	29	16	13	3	13
Thuringia	52	30	16	14	22	8	8	6	2	0	6	6	4	2	0	17	13	5	8	4	21	3	1	2	18	31	27	15	12	4
Germany	1675	834	349	485	841	167	155	126	29	12	254	189	98	91	65	616	378	94	284	238	638	112	31	81	526	1037	722	318	404	315
