# Supplementary material for: Cleared to land? A nationwide analysis of emergency care hospital and HEMS infrastructure in Germany
Source: Scand J Trauma Resusc Emerg Med. 2025 Jun 17;33:107. doi: 10.1186/s13049-025-01418-y (PMC12175417; doi:10.1186/s13049-025-01418-y)
Supplement: Supplementary file 4 — Supplementary Material 4. [file 13049_2025_1418_MOESM4_ESM.xlsx]

## Sheet: Refined_HEMS_Policy_Solutions
No.	Problem	Description	Proposal for Solution
1	Lack of Nationwide Registry for HEMS Helipads	The absence of a centralized and regularly updated registry of landing facilities for HEMS operations results in inefficiencies in flight planning, prolonged preparation times for pilots, and increased operational uncertainty. The lack of uniform documentation also poses safety risks during inter-hospital transfers and cross-state HEMS flights.	Mandate the inclusion of all dedicated HEMS landing facilities (certified hellipads and PIS) in the Aeronautical Information Publication (AIP), with regular updates required by helipad operators. Additionally, transform the master table of the German Federal Aviation Office (Luftfahrtbundesamt, LBA) for PIS into a table based on real-time available data.
2	Regulatory Barriers for Non-Emergency Rescue Helicopter Flights	HEMS Helicopter flights that are not classified as immediate emergency responses, such as non-emergent aeromedical transport flights, return flights, refueling operations, and crew training exercises, are currently subject to individual state-level approvals. This bureaucratic complexity leads to delays, inconsistencies in operational readiness, and reduced availability of air rescue services, es…	Extend exceptions in the Aviation Traffic Act (§25 LuftVG) to allow helicopters to land and take off for non-emergency operational purposes without requiring additional authorization. Correctly apply EU regulations on the clearance of take-offs and landings at PIS landing sites, so that clearance is granted not only for HEMS operations, but for all take-offs and landings conducted by HEMS operato…
3	Approval Delays for New Helipads and HEMS operating bases	The approval process for new helipads and operating bases is often prolonged. This is due to extensive environmental impact assessments, noise regulations, and urban planning constraints, even though exemptions are frequently granted once these reviews are completed. This hinders the expansion of landing infrastructure. Additionally, public contracting processes vary between federal states, compl…	Introduce a fast-track approval process for HEMS helipads and operating bases, limiting the processing time. Harmonize public contracting procedures between different federal states for HEMS helipads and operating bases.
4	Absence of Standardized Low-Level Flight Paths	Germany lacks a standardized system of designated low-level flight paths specifically designated for HEMS operations, unlike other European countries where such airspace management strategies are well-established. This gap limits the ability of HEMS helicopters to operate in instrument meteorological conditions	Implement a nationwide Low-Level Flight Network for HEMS helicopters.
5	Insufficient Collision Avoidance Measures in Uncontrolled Airspace	The absence of mandatory transponder and radio communication requirements for aircraft operating in uncontrolled airspace (GOLF/Class G Airspace) increases the risk of mid-air collisions, particularly during HEMS flights conducted in poor visibility conditions. The current 'See and Avoid' principle places undue reliance on visual detection, compromising flight safety.	Implement a mandatory transponder and radio requirement in uncontrolled airspace (GOLF) for all aircraft during adverse weather conditions, enhancing flight safety.
6	Lack of Radar Coverage in uncontrolled airspace (GOLF/Class G Airspace)	The introduction of low-level flight paths for IFR HEMS operations requires sufficient radar coverage in uncontrolled airspace (GOLF/Class G Airspace).	Establish new radar stations and expand existing ones to ensure comprehensive radar coverage in uncontrolled airspace for IFR HEMS operations.
7	Report of take-offs and landings at PIS landing sites	Currently, all HEMS operators are obliged to regularly report the number of take-offs and landings at PIS landing sites, in contrary to certified helipads, on which the operator of the helipad is responsible for the documentation.	Harmonize regulations for the report of take-offs and landings between PIS landing sites and helipads in accordance with § 6 LuftVG by introducing a master flight log for each PIS landing site and making the landing site operator responsible for the documentation.
